# Supplementary material for: Generalist dispersers promote germination of an alien fleshy-fruited tree invading natural grasslands
Source: PLoS One. 2017 Feb 16;12(2):e0172423. doi: 10.1371/journal.pone.0172423 (PMC5312964; doi:10.1371/journal.pone.0172423)
Supplement: S1 File — It contains the number of germinated seeds from a total of 20 initial seeds (Ngerminated), for each replicate (Replicate), for the different treatments considered (Treatment) and days after sowing (Days). (CSV) [file pone.0172423.s003.csv]

Treatment	Replicate	Ngerminated	Days
Intact fruits	1	0	0
Intact fruits	1	0	85
Intact fruits	1	0	88
Intact fruits	1	0	89
Intact fruits	1	0	93
Intact fruits	1	0	96
Intact fruits	1	0	99
Intact fruits	1	0	101
Intact fruits	1	0	103
Intact fruits	1	0	106
Intact fruits	1	0	110
Intact fruits	1	0	112
Intact fruits	1	0	114
Intact fruits	1	0	117
Intact fruits	1	0	119
Intact fruits	1	0	121
Intact fruits	1	0	124
Intact fruits	1	0	126
Intact fruits	1	0	128
Intact fruits	1	0	133
Intact fruits	1	0	138
Intact fruits	1	0	140
Intact fruits	2	0	0
Intact fruits	2	0	85
Intact fruits	2	0	88
Intact fruits	2	0	89
Intact fruits	2	0	93
Intact fruits	2	0	96
Intact fruits	2	0	99
Intact fruits	2	0	101
Intact fruits	2	0	103
Intact fruits	2	0	106
Intact fruits	2	0	110
Intact fruits	2	0	112
Intact fruits	2	0	114
Intact fruits	2	0	117
Intact fruits	2	0	119
Intact fruits	2	0	121
Intact fruits	2	0	124
Intact fruits	2	0	126
Intact fruits	2	0	128
Intact fruits	2	0	133
Intact fruits	2	0	138
Intact fruits	2	0	140
Intact fruits	3	0	0
Intact fruits	3	0	85
Intact fruits	3	0	88
Intact fruits	3	0	89
Intact fruits	3	0	93
Intact fruits	3	0	96
Intact fruits	3	0	99
Intact fruits	3	0	101
Intact fruits	3	0	103
Intact fruits	3	0	106
Intact fruits	3	0	110
Intact fruits	3	0	112
Intact fruits	3	0	114
Intact fruits	3	0	117
Intact fruits	3	0	119
Intact fruits	3	0	121
Intact fruits	3	0	124
Intact fruits	3	0	126
Intact fruits	3	0	128
Intact fruits	3	0	133
Intact fruits	3	0	138
Intact fruits	3	0	140
Intact fruits	4	0	0
Intact fruits	4	0	85
Intact fruits	4	0	88
Intact fruits	4	0	89
Intact fruits	4	0	93
Intact fruits	4	0	96
Intact fruits	4	0	99
Intact fruits	4	0	101
Intact fruits	4	0	103
Intact fruits	4	0	106
Intact fruits	4	0	110
Intact fruits	4	0	112
Intact fruits	4	0	114
Intact fruits	4	0	117
Intact fruits	4	0	119
Intact fruits	4	0	121
Intact fruits	4	0	124
Intact fruits	4	0	126
Intact fruits	4	0	128
Intact fruits	4	0	133
Intact fruits	4	0	138
Intact fruits	4	0	140
Intact fruits	5	0	0
Intact fruits	5	0	85
Intact fruits	5	0	88
Intact fruits	5	0	89
Intact fruits	5	0	93
Intact fruits	5	0	96
Intact fruits	5	0	99
Intact fruits	5	0	101
Intact fruits	5	0	103
Intact fruits	5	0	106
Intact fruits	5	0	110
Intact fruits	5	0	112
Intact fruits	5	0	114
Intact fruits	5	0	117
Intact fruits	5	0	119
Intact fruits	5	0	121
Intact fruits	5	0	124
Intact fruits	5	0	126
Intact fruits	5	0	128
Intact fruits	5	0	133
Intact fruits	5	0	138
Intact fruits	5	0	140
Acromyrmex lundi	1	0	0
Acromyrmex lundi	1	7	85
Acromyrmex lundi	1	0	88
Acromyrmex lundi	1	0	89
Acromyrmex lundi	1	1	93
Acromyrmex lundi	1	2	96
Acromyrmex lundi	1	2	99
Acromyrmex lundi	1	0	101
Acromyrmex lundi	1	0	103
Acromyrmex lundi	1	0	106
Acromyrmex lundi	1	0	110
Acromyrmex lundi	1	0	112
Acromyrmex lundi	1	0	114
Acromyrmex lundi	1	0	117
Acromyrmex lundi	1	0	119
Acromyrmex lundi	1	0	121
Acromyrmex lundi	1	0	124
Acromyrmex lundi	1	0	126
Acromyrmex lundi	1	0	128
Acromyrmex lundi	1	0	133
Acromyrmex lundi	1	0	138
Acromyrmex lundi	1	0	140
Acromyrmex lundi	2	0	0
Acromyrmex lundi	2	7	85
Acromyrmex lundi	2	0	88
Acromyrmex lundi	2	0	89
Acromyrmex lundi	2	2	93
Acromyrmex lundi	2	4	96
Acromyrmex lundi	2	2	99
Acromyrmex lundi	2	0	101
Acromyrmex lundi	2	0	103
Acromyrmex lundi	2	0	106
Acromyrmex lundi	2	0	110
Acromyrmex lundi	2	0	112
Acromyrmex lundi	2	0	114
Acromyrmex lundi	2	0	117
Acromyrmex lundi	2	0	119
Acromyrmex lundi	2	0	121
Acromyrmex lundi	2	0	124
Acromyrmex lundi	2	0	126
Acromyrmex lundi	2	0	128
Acromyrmex lundi	2	0	133
Acromyrmex lundi	2	0	138
Acromyrmex lundi	2	0	140
Acromyrmex lundi	3	0	0
Acromyrmex lundi	3	4	85
Acromyrmex lundi	3	0	88
Acromyrmex lundi	3	0	89
Acromyrmex lundi	3	1	93
Acromyrmex lundi	3	5	96
Acromyrmex lundi	3	3	99
Acromyrmex lundi	3	1	101
Acromyrmex lundi	3	1	103
Acromyrmex lundi	3	0	106
Acromyrmex lundi	3	1	110
Acromyrmex lundi	3	0	112
Acromyrmex lundi	3	0	114
Acromyrmex lundi	3	0	117
Acromyrmex lundi	3	0	119
Acromyrmex lundi	3	0	121
Acromyrmex lundi	3	0	124
Acromyrmex lundi	3	0	126
Acromyrmex lundi	3	0	128
Acromyrmex lundi	3	0	133
Acromyrmex lundi	3	0	138
Acromyrmex lundi	3	0	140
Acromyrmex lundi	4	0	0
Acromyrmex lundi	4	7	85
Acromyrmex lundi	4	0	88
Acromyrmex lundi	4	0	89
Acromyrmex lundi	4	1	93
Acromyrmex lundi	4	1	96
Acromyrmex lundi	4	2	99
Acromyrmex lundi	4	1	101
Acromyrmex lundi	4	0	103
Acromyrmex lundi	4	0	106
Acromyrmex lundi	4	0	110
Acromyrmex lundi	4	0	112
Acromyrmex lundi	4	0	114
Acromyrmex lundi	4	0	117
Acromyrmex lundi	4	0	119
Acromyrmex lundi	4	0	121
Acromyrmex lundi	4	0	124
Acromyrmex lundi	4	0	126
Acromyrmex lundi	4	0	128
Acromyrmex lundi	4	0	133
Acromyrmex lundi	4	0	138
Acromyrmex lundi	4	0	140
Acromyrmex lundi	5	0	0
Acromyrmex lundi	5	7	85
Acromyrmex lundi	5	0	88
Acromyrmex lundi	5	0	89
Acromyrmex lundi	5	0	93
Acromyrmex lundi	5	5	96
Acromyrmex lundi	5	3	99
Acromyrmex lundi	5	1	101
Acromyrmex lundi	5	0	103
Acromyrmex lundi	5	0	106
Acromyrmex lundi	5	0	110
Acromyrmex lundi	5	0	112
Acromyrmex lundi	5	0	114
Acromyrmex lundi	5	0	117
Acromyrmex lundi	5	0	119
Acromyrmex lundi	5	0	121
Acromyrmex lundi	5	0	124
Acromyrmex lundi	5	0	126
Acromyrmex lundi	5	0	128
Acromyrmex lundi	5	0	133
Acromyrmex lundi	5	0	138
Acromyrmex lundi	5	0	140
Mimus saturninus	1	0	0
Mimus saturninus	1	0	85
Mimus saturninus	1	0	88
Mimus saturninus	1	0	89
Mimus saturninus	1	0	93
Mimus saturninus	1	0	96
Mimus saturninus	1	4	99
Mimus saturninus	1	3	101
Mimus saturninus	1	1	103
Mimus saturninus	1	0	106
Mimus saturninus	1	0	110
Mimus saturninus	1	0	112
Mimus saturninus	1	0	114
Mimus saturninus	1	0	117
Mimus saturninus	1	0	119
Mimus saturninus	1	0	121
Mimus saturninus	1	0	124
Mimus saturninus	1	0	126
Mimus saturninus	1	0	128
Mimus saturninus	1	0	133
Mimus saturninus	1	0	138
Mimus saturninus	1	0	140
Mimus saturninus	2	0	0
Mimus saturninus	2	0	85
Mimus saturninus	2	0	88
Mimus saturninus	2	1	89
Mimus saturninus	2	0	93
Mimus saturninus	2	0	96
Mimus saturninus	2	4	99
Mimus saturninus	2	4	101
Mimus saturninus	2	0	103
Mimus saturninus	2	0	106
Mimus saturninus	2	0	110
Mimus saturninus	2	0	112
Mimus saturninus	2	0	114
Mimus saturninus	2	0	117
Mimus saturninus	2	0	119
Mimus saturninus	2	0	121
Mimus saturninus	2	0	124
Mimus saturninus	2	0	126
Mimus saturninus	2	0	128
Mimus saturninus	2	0	133
Mimus saturninus	2	0	138
Mimus saturninus	2	0	140
Mimus saturninus	3	0	0
Mimus saturninus	3	0	85
Mimus saturninus	3	0	88
Mimus saturninus	3	1	89
Mimus saturninus	3	0	93
Mimus saturninus	3	0	96
Mimus saturninus	3	1	99
Mimus saturninus	3	2	101
Mimus saturninus	3	2	103
Mimus saturninus	3	1	106
Mimus saturninus	3	0	110
Mimus saturninus	3	0	112
Mimus saturninus	3	0	114
Mimus saturninus	3	0	117
Mimus saturninus	3	0	119
Mimus saturninus	3	0	121
Mimus saturninus	3	0	124
Mimus saturninus	3	0	126
Mimus saturninus	3	0	128
Mimus saturninus	3	0	133
Mimus saturninus	3	0	138
Mimus saturninus	3	0	140
Mimus saturninus	4	0	0
Mimus saturninus	4	0	85
Mimus saturninus	4	0	88
Mimus saturninus	4	0	89
Mimus saturninus	4	0	93
Mimus saturninus	4	1	96
Mimus saturninus	4	0	99
Mimus saturninus	4	1	101
Mimus saturninus	4	0	103
Mimus saturninus	4	2	106
Mimus saturninus	4	0	110
Mimus saturninus	4	1	112
Mimus saturninus	4	0	114
Mimus saturninus	4	0	117
Mimus saturninus	4	0	119
Mimus saturninus	4	0	121
Mimus saturninus	4	0	124
Mimus saturninus	4	0	126
Mimus saturninus	4	0	128
Mimus saturninus	4	0	133
Mimus saturninus	4	0	138
Mimus saturninus	4	0	140
Mimus saturninus	5	0	0
Mimus saturninus	5	0	85
Mimus saturninus	5	0	88
Mimus saturninus	5	0	89
Mimus saturninus	5	0	93
Mimus saturninus	5	0	96
Mimus saturninus	5	3	99
Mimus saturninus	5	0	101
Mimus saturninus	5	0	103
Mimus saturninus	5	0	106
Mimus saturninus	5	0	110
Mimus saturninus	5	0	112
Mimus saturninus	5	0	114
Mimus saturninus	5	0	117
Mimus saturninus	5	0	119
Mimus saturninus	5	0	121
Mimus saturninus	5	0	124
Mimus saturninus	5	0	126
Mimus saturninus	5	0	128
Mimus saturninus	5	0	133
Mimus saturninus	5	0	138
Mimus saturninus	5	0	140
Pitangus sulphuratus	1	0	0
Pitangus sulphuratus	1	0	85
Pitangus sulphuratus	1	0	88
Pitangus sulphuratus	1	0	89
Pitangus sulphuratus	1	0	93
Pitangus sulphuratus	1	1	96
Pitangus sulphuratus	1	0	99
Pitangus sulphuratus	1	0	101
Pitangus sulphuratus	1	1	103
Pitangus sulphuratus	1	3	106
Pitangus sulphuratus	1	1	110
Pitangus sulphuratus	1	0	112
Pitangus sulphuratus	1	0	114
Pitangus sulphuratus	1	0	117
Pitangus sulphuratus	1	0	119
Pitangus sulphuratus	1	0	121
Pitangus sulphuratus	1	0	124
Pitangus sulphuratus	1	0	126
Pitangus sulphuratus	1	0	128
Pitangus sulphuratus	1	0	133
Pitangus sulphuratus	1	0	138
Pitangus sulphuratus	1	0	140
Pitangus sulphuratus	2	0	0
Pitangus sulphuratus	2	0	85
Pitangus sulphuratus	2	0	88
Pitangus sulphuratus	2	0	89
Pitangus sulphuratus	2	0	93
Pitangus sulphuratus	2	0	96
Pitangus sulphuratus	2	0	99
Pitangus sulphuratus	2	0	101
Pitangus sulphuratus	2	3	103
Pitangus sulphuratus	2	1	106
Pitangus sulphuratus	2	1	110
Pitangus sulphuratus	2	0	112
Pitangus sulphuratus	2	0	114
Pitangus sulphuratus	2	0	117
Pitangus sulphuratus	2	0	119
Pitangus sulphuratus	2	0	121
Pitangus sulphuratus	2	0	124
Pitangus sulphuratus	2	0	126
Pitangus sulphuratus	2	0	128
Pitangus sulphuratus	2	0	133
Pitangus sulphuratus	2	0	138
Pitangus sulphuratus	2	0	140
Pitangus sulphuratus	3	0	0
Pitangus sulphuratus	3	0	85
Pitangus sulphuratus	3	0	88
Pitangus sulphuratus	3	0	89
Pitangus sulphuratus	3	0	93
Pitangus sulphuratus	3	0	96
Pitangus sulphuratus	3	0	99
Pitangus sulphuratus	3	1	101
Pitangus sulphuratus	3	0	103
Pitangus sulphuratus	3	1	106
Pitangus sulphuratus	3	0	110
Pitangus sulphuratus	3	0	112
Pitangus sulphuratus	3	1	114
Pitangus sulphuratus	3	0	117
Pitangus sulphuratus	3	0	119
Pitangus sulphuratus	3	0	121
Pitangus sulphuratus	3	0	124
Pitangus sulphuratus	3	0	126
Pitangus sulphuratus	3	0	128
Pitangus sulphuratus	3	0	133
Pitangus sulphuratus	3	0	138
Pitangus sulphuratus	3	0	140
Pitangus sulphuratus	4	0	0
Pitangus sulphuratus	4	0	85
Pitangus sulphuratus	4	0	88
Pitangus sulphuratus	4	0	89
Pitangus sulphuratus	4	0	93
Pitangus sulphuratus	4	0	96
Pitangus sulphuratus	4	2	99
Pitangus sulphuratus	4	2	101
Pitangus sulphuratus	4	0	103
Pitangus sulphuratus	4	0	106
Pitangus sulphuratus	4	0	110
Pitangus sulphuratus	4	0	112
Pitangus sulphuratus	4	1	114
Pitangus sulphuratus	4	0	117
Pitangus sulphuratus	4	0	119
Pitangus sulphuratus	4	0	121
Pitangus sulphuratus	4	0	124
Pitangus sulphuratus	4	0	126
Pitangus sulphuratus	4	0	128
Pitangus sulphuratus	4	0	133
Pitangus sulphuratus	4	0	138
Pitangus sulphuratus	4	0	140
Pitangus sulphuratus	5	0	0
Pitangus sulphuratus	5	0	85
Pitangus sulphuratus	5	0	88
Pitangus sulphuratus	5	0	89
Pitangus sulphuratus	5	0	93
Pitangus sulphuratus	5	1	96
Pitangus sulphuratus	5	1	99
Pitangus sulphuratus	5	1	101
Pitangus sulphuratus	5	0	103
Pitangus sulphuratus	5	1	106
Pitangus sulphuratus	5	0	110
Pitangus sulphuratus	5	0	112
Pitangus sulphuratus	5	0	114
Pitangus sulphuratus	5	0	117
Pitangus sulphuratus	5	0	119
Pitangus sulphuratus	5	0	121
Pitangus sulphuratus	5	0	124
Pitangus sulphuratus	5	0	126
Pitangus sulphuratus	5	0	128
Pitangus sulphuratus	5	0	133
Pitangus sulphuratus	5	0	138
Pitangus sulphuratus	5	0	140
Tyrannus savana	1	0	0
Tyrannus savana	1	1	85
Tyrannus savana	1	0	88
Tyrannus savana	1	0	89
Tyrannus savana	1	0	93
Tyrannus savana	1	1	96
Tyrannus savana	1	9	99
Tyrannus savana	1	1	101
Tyrannus savana	1	0	103
Tyrannus savana	1	1	106
Tyrannus savana	1	1	110
Tyrannus savana	1	0	112
Tyrannus savana	1	0	114
Tyrannus savana	1	0	117
Tyrannus savana	1	0	119
Tyrannus savana	1	0	121
Tyrannus savana	1	0	124
Tyrannus savana	1	0	126
Tyrannus savana	1	0	128
Tyrannus savana	1	0	133
Tyrannus savana	1	0	138
Tyrannus savana	1	0	140
Tyrannus savana	2	0	0
Tyrannus savana	2	0	85
Tyrannus savana	2	0	88
Tyrannus savana	2	1	89
Tyrannus savana	2	0	93
Tyrannus savana	2	4	96
Tyrannus savana	2	3	99
Tyrannus savana	2	1	101
Tyrannus savana	2	1	103
Tyrannus savana	2	0	106
Tyrannus savana	2	0	110
Tyrannus savana	2	0	112
Tyrannus savana	2	0	114
Tyrannus savana	2	0	117
Tyrannus savana	2	0	119
Tyrannus savana	2	0	121
Tyrannus savana	2	0	124
Tyrannus savana	2	0	126
Tyrannus savana	2	0	128
Tyrannus savana	2	0	133
Tyrannus savana	2	0	138
Tyrannus savana	2	0	140
Tyrannus savana	3	0	0
Tyrannus savana	3	3	85
Tyrannus savana	3	0	88
Tyrannus savana	3	0	89
Tyrannus savana	3	0	93
Tyrannus savana	3	1	96
Tyrannus savana	3	3	99
Tyrannus savana	3	1	101
Tyrannus savana	3	1	103
Tyrannus savana	3	1	106
Tyrannus savana	3	0	110
Tyrannus savana	3	0	112
Tyrannus savana	3	1	114
Tyrannus savana	3	0	117
Tyrannus savana	3	0	119
Tyrannus savana	3	1	121
Tyrannus savana	3	0	124
Tyrannus savana	3	0	126
Tyrannus savana	3	0	128
Tyrannus savana	3	0	133
Tyrannus savana	3	1	138
Tyrannus savana	3	0	140
Tyrannus savana	4	0	0
Tyrannus savana	4	3	85
Tyrannus savana	4	0	88
Tyrannus savana	4	0	89
Tyrannus savana	4	0	93
Tyrannus savana	4	3	96
Tyrannus savana	4	5	99
Tyrannus savana	4	0	101
Tyrannus savana	4	1	103
Tyrannus savana	4	0	106
Tyrannus savana	4	1	110
Tyrannus savana	4	0	112
Tyrannus savana	4	1	114
Tyrannus savana	4	0	117
Tyrannus savana	4	0	119
Tyrannus savana	4	0	121
Tyrannus savana	4	0	124
Tyrannus savana	4	0	126
Tyrannus savana	4	0	128
Tyrannus savana	4	0	133
Tyrannus savana	4	0	138
Tyrannus savana	4	0	140
Tyrannus savana	5	0	0
Tyrannus savana	5	2	85
Tyrannus savana	5	0	88
Tyrannus savana	5	0	89
Tyrannus savana	5	0	93
Tyrannus savana	5	3	96
Tyrannus savana	5	5	99
Tyrannus savana	5	1	101
Tyrannus savana	5	0	103
Tyrannus savana	5	1	106
Tyrannus savana	5	0	110
Tyrannus savana	5	0	112
Tyrannus savana	5	0	114
Tyrannus savana	5	1	117
Tyrannus savana	5	0	119
Tyrannus savana	5	1	121
Tyrannus savana	5	0	124
Tyrannus savana	5	0	126
Tyrannus savana	5	0	128
Tyrannus savana	5	0	133
Tyrannus savana	5	0	138
Tyrannus savana	5	0	140
Patagioenas maculosa	1	0	0
Patagioenas maculosa	1	0	85
Patagioenas maculosa	1	0	88
Patagioenas maculosa	1	0	89
Patagioenas maculosa	1	0	93
Patagioenas maculosa	1	0	96
Patagioenas maculosa	1	0	99
Patagioenas maculosa	1	0	101
Patagioenas maculosa	1	0	103
Patagioenas maculosa	1	0	106
Patagioenas maculosa	1	0	110
Patagioenas maculosa	1	0	112
Patagioenas maculosa	1	0	114
Patagioenas maculosa	1	0	117
Patagioenas maculosa	1	0	119
Patagioenas maculosa	1	0	121
Patagioenas maculosa	1	0	124
Patagioenas maculosa	1	0	126
Patagioenas maculosa	1	0	128
Patagioenas maculosa	1	0	133
Patagioenas maculosa	1	1	138
Patagioenas maculosa	1	0	140
Patagioenas maculosa	2	0	0
Patagioenas maculosa	2	0	85
Patagioenas maculosa	2	0	88
Patagioenas maculosa	2	0	89
Patagioenas maculosa	2	0	93
Patagioenas maculosa	2	0	96
Patagioenas maculosa	2	0	99
Patagioenas maculosa	2	1	101
Patagioenas maculosa	2	0	103
Patagioenas maculosa	2	0	106
Patagioenas maculosa	2	0	110
Patagioenas maculosa	2	0	112
Patagioenas maculosa	2	0	114
Patagioenas maculosa	2	0	117
Patagioenas maculosa	2	0	119
Patagioenas maculosa	2	0	121
Patagioenas maculosa	2	0	124
Patagioenas maculosa	2	0	126
Patagioenas maculosa	2	0	128
Patagioenas maculosa	2	0	133
Patagioenas maculosa	2	0	138
Patagioenas maculosa	2	0	140
Patagioenas maculosa	3	0	0
Patagioenas maculosa	3	0	85
Patagioenas maculosa	3	0	88
Patagioenas maculosa	3	0	89
Patagioenas maculosa	3	0	93
Patagioenas maculosa	3	0	96
Patagioenas maculosa	3	0	99
Patagioenas maculosa	3	0	101
Patagioenas maculosa	3	0	103
Patagioenas maculosa	3	0	106
Patagioenas maculosa	3	1	110
Patagioenas maculosa	3	0	112
Patagioenas maculosa	3	0	114
Patagioenas maculosa	3	0	117
Patagioenas maculosa	3	0	119
Patagioenas maculosa	3	0	121
Patagioenas maculosa	3	0	124
Patagioenas maculosa	3	0	126
Patagioenas maculosa	3	0	128
Patagioenas maculosa	3	0	133
Patagioenas maculosa	3	0	138
Patagioenas maculosa	3	0	140
Patagioenas maculosa	4	0	0
Patagioenas maculosa	4	0	85
Patagioenas maculosa	4	0	88
Patagioenas maculosa	4	0	89
Patagioenas maculosa	4	0	93
Patagioenas maculosa	4	0	96
Patagioenas maculosa	4	0	99
Patagioenas maculosa	4	0	101
Patagioenas maculosa	4	0	103
Patagioenas maculosa	4	0	106
Patagioenas maculosa	4	0	110
Patagioenas maculosa	4	0	112
Patagioenas maculosa	4	0	114
Patagioenas maculosa	4	0	117
Patagioenas maculosa	4	0	119
Patagioenas maculosa	4	0	121
Patagioenas maculosa	4	0	124
Patagioenas maculosa	4	0	126
Patagioenas maculosa	4	0	128
Patagioenas maculosa	4	0	133
Patagioenas maculosa	4	0	138
Patagioenas maculosa	4	0	140
Patagioenas maculosa	5	0	0
Patagioenas maculosa	5	0	85
Patagioenas maculosa	5	0	88
Patagioenas maculosa	5	0	89
Patagioenas maculosa	5	0	93
Patagioenas maculosa	5	0	96
Patagioenas maculosa	5	0	99
Patagioenas maculosa	5	0	101
Patagioenas maculosa	5	1	103
Patagioenas maculosa	5	0	106
Patagioenas maculosa	5	0	110
Patagioenas maculosa	5	0	112
Patagioenas maculosa	5	0	114
Patagioenas maculosa	5	0	117
Patagioenas maculosa	5	0	119
Patagioenas maculosa	5	0	121
Patagioenas maculosa	5	0	124
Patagioenas maculosa	5	0	126
Patagioenas maculosa	5	0	128
Patagioenas maculosa	5	0	133
Patagioenas maculosa	5	0	138
Patagioenas maculosa	5	0	140
Lycalopex gymnocercus	1	0	0
Lycalopex gymnocercus	1	0	85
Lycalopex gymnocercus	1	0	88
Lycalopex gymnocercus	1	0	89
Lycalopex gymnocercus	1	0	93
Lycalopex gymnocercus	1	0	96
Lycalopex gymnocercus	1	0	99
Lycalopex gymnocercus	1	0	101
Lycalopex gymnocercus	1	0	103
Lycalopex gymnocercus	1	0	106
Lycalopex gymnocercus	1	0	110
Lycalopex gymnocercus	1	0	112
Lycalopex gymnocercus	1	0	114
Lycalopex gymnocercus	1	0	117
Lycalopex gymnocercus	1	0	119
Lycalopex gymnocercus	1	0	121
Lycalopex gymnocercus	1	0	124
Lycalopex gymnocercus	1	0	126
Lycalopex gymnocercus	1	0	128
Lycalopex gymnocercus	1	0	133
Lycalopex gymnocercus	1	0	138
Lycalopex gymnocercus	1	0	140
Lycalopex gymnocercus	2	0	0
Lycalopex gymnocercus	2	0	85
Lycalopex gymnocercus	2	0	88
Lycalopex gymnocercus	2	0	89
Lycalopex gymnocercus	2	0	93
Lycalopex gymnocercus	2	0	96
Lycalopex gymnocercus	2	0	99
Lycalopex gymnocercus	2	0	101
Lycalopex gymnocercus	2	0	103
Lycalopex gymnocercus	2	0	106
Lycalopex gymnocercus	2	0	110
Lycalopex gymnocercus	2	0	112
Lycalopex gymnocercus	2	0	114
Lycalopex gymnocercus	2	0	117
Lycalopex gymnocercus	2	0	119
Lycalopex gymnocercus	2	0	121
Lycalopex gymnocercus	2	0	124
Lycalopex gymnocercus	2	0	126
Lycalopex gymnocercus	2	0	128
Lycalopex gymnocercus	2	0	133
Lycalopex gymnocercus	2	0	138
Lycalopex gymnocercus	2	0	140
Lycalopex gymnocercus	3	0	0
Lycalopex gymnocercus	3	0	85
Lycalopex gymnocercus	3	0	88
Lycalopex gymnocercus	3	0	89
Lycalopex gymnocercus	3	0	93
Lycalopex gymnocercus	3	0	96
Lycalopex gymnocercus	3	0	99
Lycalopex gymnocercus	3	0	101
Lycalopex gymnocercus	3	0	103
Lycalopex gymnocercus	3	0	106
Lycalopex gymnocercus	3	0	110
Lycalopex gymnocercus	3	1	112
Lycalopex gymnocercus	3	0	114
Lycalopex gymnocercus	3	0	117
Lycalopex gymnocercus	3	0	119
Lycalopex gymnocercus	3	0	121
Lycalopex gymnocercus	3	0	124
Lycalopex gymnocercus	3	0	126
Lycalopex gymnocercus	3	0	128
Lycalopex gymnocercus	3	0	133
Lycalopex gymnocercus	3	0	138
Lycalopex gymnocercus	3	0	140
Lycalopex gymnocercus	4	0	0
Lycalopex gymnocercus	4	0	85
Lycalopex gymnocercus	4	0	88
Lycalopex gymnocercus	4	0	89
Lycalopex gymnocercus	4	0	93
Lycalopex gymnocercus	4	1	96
Lycalopex gymnocercus	4	1	99
Lycalopex gymnocercus	4	0	101
Lycalopex gymnocercus	4	0	103
Lycalopex gymnocercus	4	2	106
Lycalopex gymnocercus	4	0	110
Lycalopex gymnocercus	4	0	112
Lycalopex gymnocercus	4	0	114
Lycalopex gymnocercus	4	0	117
Lycalopex gymnocercus	4	0	119
Lycalopex gymnocercus	4	0	121
Lycalopex gymnocercus	4	0	124
Lycalopex gymnocercus	4	0	126
Lycalopex gymnocercus	4	0	128
Lycalopex gymnocercus	4	0	133
Lycalopex gymnocercus	4	0	138
Lycalopex gymnocercus	4	0	140
Lycalopex gymnocercus	5	0	0
Lycalopex gymnocercus	5	0	85
Lycalopex gymnocercus	5	0	88
Lycalopex gymnocercus	5	0	89
Lycalopex gymnocercus	5	0	93
Lycalopex gymnocercus	5	0	96
Lycalopex gymnocercus	5	0	99
Lycalopex gymnocercus	5	0	101
Lycalopex gymnocercus	5	0	103
Lycalopex gymnocercus	5	0	106
Lycalopex gymnocercus	5	0	110
Lycalopex gymnocercus	5	0	112
Lycalopex gymnocercus	5	0	114
Lycalopex gymnocercus	5	0	117
Lycalopex gymnocercus	5	0	119
Lycalopex gymnocercus	5	0	121
Lycalopex gymnocercus	5	1	124
Lycalopex gymnocercus	5	0	126
Lycalopex gymnocercus	5	0	128
Lycalopex gymnocercus	5	0	133
Lycalopex gymnocercus	5	0	138
Lycalopex gymnocercus	5	0	140
Hand-peeled stones 1	1	0	0
Hand-peeled stones 1	1	0	85
Hand-peeled stones 1	1	0	88
Hand-peeled stones 1	1	1	89
Hand-peeled stones 1	1	0	93
Hand-peeled stones 1	1	0	96
Hand-peeled stones 1	1	0	99
Hand-peeled stones 1	1	0	101
Hand-peeled stones 1	1	0	103
Hand-peeled stones 1	1	0	106
Hand-peeled stones 1	1	0	110
Hand-peeled stones 1	1	0	112
Hand-peeled stones 1	1	0	114
Hand-peeled stones 1	1	0	117
Hand-peeled stones 1	1	0	119
Hand-peeled stones 1	1	0	121
Hand-peeled stones 1	1	0	124
Hand-peeled stones 1	1	0	126
Hand-peeled stones 1	1	0	128
Hand-peeled stones 1	1	0	133
Hand-peeled stones 1	1	0	138
Hand-peeled stones 1	1	0	140
Hand-peeled stones 1	2	0	0
Hand-peeled stones 1	2	0	85
Hand-peeled stones 1	2	0	88
Hand-peeled stones 1	2	0	89
Hand-peeled stones 1	2	0	93
Hand-peeled stones 1	2	2	96
Hand-peeled stones 1	2	1	99
Hand-peeled stones 1	2	1	101
Hand-peeled stones 1	2	0	103
Hand-peeled stones 1	2	0	106
Hand-peeled stones 1	2	0	110
Hand-peeled stones 1	2	0	112
Hand-peeled stones 1	2	0	114
Hand-peeled stones 1	2	0	117
Hand-peeled stones 1	2	0	119
Hand-peeled stones 1	2	0	121
Hand-peeled stones 1	2	0	124
Hand-peeled stones 1	2	0	126
Hand-peeled stones 1	2	0	128
Hand-peeled stones 1	2	0	133
Hand-peeled stones 1	2	0	138
Hand-peeled stones 1	2	0	140
Hand-peeled stones 1	3	0	0
Hand-peeled stones 1	3	0	85
Hand-peeled stones 1	3	0	88
Hand-peeled stones 1	3	0	89
Hand-peeled stones 1	3	0	93
Hand-peeled stones 1	3	1	96
Hand-peeled stones 1	3	0	99
Hand-peeled stones 1	3	0	101
Hand-peeled stones 1	3	0	103
Hand-peeled stones 1	3	0	106
Hand-peeled stones 1	3	0	110
Hand-peeled stones 1	3	0	112
Hand-peeled stones 1	3	0	114
Hand-peeled stones 1	3	0	117
Hand-peeled stones 1	3	0	119
Hand-peeled stones 1	3	0	121
Hand-peeled stones 1	3	0	124
Hand-peeled stones 1	3	0	126
Hand-peeled stones 1	3	0	128
Hand-peeled stones 1	3	0	133
Hand-peeled stones 1	3	0	138
Hand-peeled stones 1	3	0	140
Hand-peeled stones 1	4	0	0
Hand-peeled stones 1	4	0	85
Hand-peeled stones 1	4	0	88
Hand-peeled stones 1	4	1	89
Hand-peeled stones 1	4	1	93
Hand-peeled stones 1	4	0	96
Hand-peeled stones 1	4	0	99
Hand-peeled stones 1	4	0	101
Hand-peeled stones 1	4	1	103
Hand-peeled stones 1	4	0	106
Hand-peeled stones 1	4	1	110
Hand-peeled stones 1	4	0	112
Hand-peeled stones 1	4	0	114
Hand-peeled stones 1	4	0	117
Hand-peeled stones 1	4	0	119
Hand-peeled stones 1	4	0	121
Hand-peeled stones 1	4	0	124
Hand-peeled stones 1	4	0	126
Hand-peeled stones 1	4	0	128
Hand-peeled stones 1	4	0	133
Hand-peeled stones 1	4	0	138
Hand-peeled stones 1	4	0	140
Hand-peeled stones 1	5	0	0
Hand-peeled stones 1	5	0	85
Hand-peeled stones 1	5	0	88
Hand-peeled stones 1	5	0	89
Hand-peeled stones 1	5	0	93
Hand-peeled stones 1	5	1	96
Hand-peeled stones 1	5	0	99
Hand-peeled stones 1	5	0	101
Hand-peeled stones 1	5	0	103
Hand-peeled stones 1	5	0	106
Hand-peeled stones 1	5	0	110
Hand-peeled stones 1	5	0	112
Hand-peeled stones 1	5	0	114
Hand-peeled stones 1	5	0	117
Hand-peeled stones 1	5	0	119
Hand-peeled stones 1	5	0	121
Hand-peeled stones 1	5	0	124
Hand-peeled stones 1	5	0	126
Hand-peeled stones 1	5	0	128
Hand-peeled stones 1	5	0	133
Hand-peeled stones 1	5	0	138
Hand-peeled stones 1	5	0	140
Hand-peeled stones 2	1	0	0
Hand-peeled stones 2	1	0	85
Hand-peeled stones 2	1	0	88
Hand-peeled stones 2	1	3	89
Hand-peeled stones 2	1	0	93
Hand-peeled stones 2	1	0	96
Hand-peeled stones 2	1	0	99
Hand-peeled stones 2	1	1	101
Hand-peeled stones 2	1	0	103
Hand-peeled stones 2	1	0	106
Hand-peeled stones 2	1	0	110
Hand-peeled stones 2	1	0	112
Hand-peeled stones 2	1	0	114
Hand-peeled stones 2	1	0	117
Hand-peeled stones 2	1	0	119
Hand-peeled stones 2	1	0	121
Hand-peeled stones 2	1	0	124
Hand-peeled stones 2	1	0	126
Hand-peeled stones 2	1	0	128
Hand-peeled stones 2	1	0	133
Hand-peeled stones 2	1	0	138
Hand-peeled stones 2	1	0	140
Hand-peeled stones 2	2	0	0
Hand-peeled stones 2	2	0	85
Hand-peeled stones 2	2	0	88
Hand-peeled stones 2	2	0	89
Hand-peeled stones 2	2	0	93
Hand-peeled stones 2	2	0	96
Hand-peeled stones 2	2	1	99
Hand-peeled stones 2	2	0	101
Hand-peeled stones 2	2	1	103
Hand-peeled stones 2	2	0	106
Hand-peeled stones 2	2	0	110
Hand-peeled stones 2	2	0	112
Hand-peeled stones 2	2	0	114
Hand-peeled stones 2	2	0	117
Hand-peeled stones 2	2	0	119
Hand-peeled stones 2	2	0	121
Hand-peeled stones 2	2	0	124
Hand-peeled stones 2	2	0	126
Hand-peeled stones 2	2	0	128
Hand-peeled stones 2	2	0	133
Hand-peeled stones 2	2	0	138
Hand-peeled stones 2	2	0	140
Hand-peeled stones 2	3	0	0
Hand-peeled stones 2	3	0	85
Hand-peeled stones 2	3	0	88
Hand-peeled stones 2	3	1	89
Hand-peeled stones 2	3	0	93
Hand-peeled stones 2	3	1	96
Hand-peeled stones 2	3	1	99
Hand-peeled stones 2	3	0	101
Hand-peeled stones 2	3	1	103
Hand-peeled stones 2	3	0	106
Hand-peeled stones 2	3	1	110
Hand-peeled stones 2	3	0	112
Hand-peeled stones 2	3	0	114
Hand-peeled stones 2	3	0	117
Hand-peeled stones 2	3	0	119
Hand-peeled stones 2	3	0	121
Hand-peeled stones 2	3	0	124
Hand-peeled stones 2	3	0	126
Hand-peeled stones 2	3	0	128
Hand-peeled stones 2	3	0	133
Hand-peeled stones 2	3	0	138
Hand-peeled stones 2	3	0	140
Hand-peeled stones 2	4	0	0
Hand-peeled stones 2	4	0	85
Hand-peeled stones 2	4	0	88
Hand-peeled stones 2	4	0	89
Hand-peeled stones 2	4	0	93
Hand-peeled stones 2	4	0	96
Hand-peeled stones 2	4	0	99
Hand-peeled stones 2	4	0	101
Hand-peeled stones 2	4	1	103
Hand-peeled stones 2	4	0	106
Hand-peeled stones 2	4	0	110
Hand-peeled stones 2	4	0	112
Hand-peeled stones 2	4	0	114
Hand-peeled stones 2	4	0	117
Hand-peeled stones 2	4	0	119
Hand-peeled stones 2	4	0	121
Hand-peeled stones 2	4	0	124
Hand-peeled stones 2	4	0	126
Hand-peeled stones 2	4	0	128
Hand-peeled stones 2	4	0	133
Hand-peeled stones 2	4	0	138
Hand-peeled stones 2	4	0	140
Hand-peeled stones 2	5	0	0
Hand-peeled stones 2	5	0	85
Hand-peeled stones 2	5	0	88
Hand-peeled stones 2	5	2	89
Hand-peeled stones 2	5	0	93
Hand-peeled stones 2	5	0	96
Hand-peeled stones 2	5	0	99
Hand-peeled stones 2	5	1	101
Hand-peeled stones 2	5	0	103
Hand-peeled stones 2	5	0	106
Hand-peeled stones 2	5	0	110
Hand-peeled stones 2	5	0	112
Hand-peeled stones 2	5	0	114
Hand-peeled stones 2	5	0	117
Hand-peeled stones 2	5	0	119
Hand-peeled stones 2	5	0	121
Hand-peeled stones 2	5	0	124
Hand-peeled stones 2	5	0	126
Hand-peeled stones 2	5	0	128
Hand-peeled stones 2	5	0	133
Hand-peeled stones 2	5	0	138
Hand-peeled stones 2	5	0	140
Mechanical scarification	1	0	0
Mechanical scarification	1	6	85
Mechanical scarification	1	0	88
Mechanical scarification	1	0	89
Mechanical scarification	1	0	93
Mechanical scarification	1	2	96
Mechanical scarification	1	1	99
Mechanical scarification	1	1	101
Mechanical scarification	1	0	103
Mechanical scarification	1	0	106
Mechanical scarification	1	0	110
Mechanical scarification	1	0	112
Mechanical scarification	1	0	114
Mechanical scarification	1	0	117
Mechanical scarification	1	0	119
Mechanical scarification	1	0	121
Mechanical scarification	1	0	124
Mechanical scarification	1	0	126
Mechanical scarification	1	0	128
Mechanical scarification	1	0	133
Mechanical scarification	1	0	138
Mechanical scarification	1	0	140
Mechanical scarification	2	0	0
Mechanical scarification	2	7	85
Mechanical scarification	2	0	88
Mechanical scarification	2	0	89
Mechanical scarification	2	0	93
Mechanical scarification	2	2	96
Mechanical scarification	2	0	99
Mechanical scarification	2	0	101
Mechanical scarification	2	0	103
Mechanical scarification	2	0	106
Mechanical scarification	2	1	110
Mechanical scarification	2	0	112
Mechanical scarification	2	0	114
Mechanical scarification	2	0	117
Mechanical scarification	2	0	119
Mechanical scarification	2	0	121
Mechanical scarification	2	0	124
Mechanical scarification	2	0	126
Mechanical scarification	2	0	128
Mechanical scarification	2	0	133
Mechanical scarification	2	0	138
Mechanical scarification	2	0	140
Mechanical scarification	3	0	0
Mechanical scarification	3	7	85
Mechanical scarification	3	0	88
Mechanical scarification	3	0	89
Mechanical scarification	3	4	93
Mechanical scarification	3	4	96
Mechanical scarification	3	1	99
Mechanical scarification	3	0	101
Mechanical scarification	3	0	103
Mechanical scarification	3	0	106
Mechanical scarification	3	0	110
Mechanical scarification	3	0	112
Mechanical scarification	3	0	114
Mechanical scarification	3	0	117
Mechanical scarification	3	0	119
Mechanical scarification	3	0	121
Mechanical scarification	3	0	124
Mechanical scarification	3	0	126
Mechanical scarification	3	0	128
Mechanical scarification	3	0	133
Mechanical scarification	3	0	138
Mechanical scarification	3	0	140
Mechanical scarification	4	0	0
Mechanical scarification	4	5	85
Mechanical scarification	4	0	88
Mechanical scarification	4	0	89
Mechanical scarification	4	1	93
Mechanical scarification	4	4	96
Mechanical scarification	4	2	99
Mechanical scarification	4	3	101
Mechanical scarification	4	0	103
Mechanical scarification	4	1	106
Mechanical scarification	4	0	110
Mechanical scarification	4	0	112
Mechanical scarification	4	0	114
Mechanical scarification	4	0	117
Mechanical scarification	4	0	119
Mechanical scarification	4	0	121
Mechanical scarification	4	0	124
Mechanical scarification	4	0	126
Mechanical scarification	4	0	128
Mechanical scarification	4	0	133
Mechanical scarification	4	0	138
Mechanical scarification	4	0	140
Mechanical scarification	5	0	0
Mechanical scarification	5	5	85
Mechanical scarification	5	0	88
Mechanical scarification	5	0	89
Mechanical scarification	5	0	93
Mechanical scarification	5	4	96
Mechanical scarification	5	4	99
Mechanical scarification	5	0	101
Mechanical scarification	5	0	103
Mechanical scarification	5	0	106
Mechanical scarification	5	0	110
Mechanical scarification	5	0	112
Mechanical scarification	5	0	114
Mechanical scarification	5	0	117
Mechanical scarification	5	0	119
Mechanical scarification	5	0	121
Mechanical scarification	5	1	124
Mechanical scarification	5	0	126
Mechanical scarification	5	0	128
Mechanical scarification	5	0	133
Mechanical scarification	5	0	138
Mechanical scarification	5	0	140
Chemical scarification	1	0	0
Chemical scarification	1	4	85
Chemical scarification	1	0	88
Chemical scarification	1	0	89
Chemical scarification	1	0	93
Chemical scarification	1	0	96
Chemical scarification	1	1	99
Chemical scarification	1	0	101
Chemical scarification	1	0	103
Chemical scarification	1	0	106
Chemical scarification	1	0	110
Chemical scarification	1	0	112
Chemical scarification	1	0	114
Chemical scarification	1	0	117
Chemical scarification	1	0	119
Chemical scarification	1	0	121
Chemical scarification	1	0	124
Chemical scarification	1	0	126
Chemical scarification	1	0	128
Chemical scarification	1	0	133
Chemical scarification	1	0	138
Chemical scarification	1	0	140
Chemical scarification	2	0	0
Chemical scarification	2	3	85
Chemical scarification	2	0	88
Chemical scarification	2	0	89
Chemical scarification	2	0	93
Chemical scarification	2	0	96
Chemical scarification	2	1	99
Chemical scarification	2	0	101
Chemical scarification	2	2	103
Chemical scarification	2	2	106
Chemical scarification	2	0	110
Chemical scarification	2	0	112
Chemical scarification	2	0	114
Chemical scarification	2	0	117
Chemical scarification	2	0	119
Chemical scarification	2	0	121
Chemical scarification	2	0	124
Chemical scarification	2	0	126
Chemical scarification	2	0	128
Chemical scarification	2	0	133
Chemical scarification	2	0	138
Chemical scarification	2	0	140
Chemical scarification	3	0	0
Chemical scarification	3	3	85
Chemical scarification	3	0	88
Chemical scarification	3	0	89
Chemical scarification	3	0	93
Chemical scarification	3	0	96
Chemical scarification	3	4	99
Chemical scarification	3	1	101
Chemical scarification	3	1	103
Chemical scarification	3	0	106
Chemical scarification	3	0	110
Chemical scarification	3	0	112
Chemical scarification	3	0	114
Chemical scarification	3	0	117
Chemical scarification	3	0	119
Chemical scarification	3	0	121
Chemical scarification	3	0	124
Chemical scarification	3	0	126
Chemical scarification	3	0	128
Chemical scarification	3	0	133
Chemical scarification	3	0	138
Chemical scarification	3	0	140
Chemical scarification	4	0	0
Chemical scarification	4	1	85
Chemical scarification	4	0	88
Chemical scarification	4	0	89
Chemical scarification	4	0	93
Chemical scarification	4	0	96
Chemical scarification	4	2	99
Chemical scarification	4	0	101
Chemical scarification	4	0	103
Chemical scarification	4	0	106
Chemical scarification	4	0	110
Chemical scarification	4	0	112
Chemical scarification	4	1	114
Chemical scarification	4	0	117
Chemical scarification	4	0	119
Chemical scarification	4	1	121
Chemical scarification	4	0	124
Chemical scarification	4	0	126
Chemical scarification	4	0	128
Chemical scarification	4	0	133
Chemical scarification	4	0	138
Chemical scarification	4	0	140
Chemical scarification	5	0	0
Chemical scarification	5	3	85
Chemical scarification	5	0	88
Chemical scarification	5	0	89
Chemical scarification	5	1	93
Chemical scarification	5	0	96
Chemical scarification	5	2	99
Chemical scarification	5	1	101
Chemical scarification	5	2	103
Chemical scarification	5	0	106
Chemical scarification	5	0	110
Chemical scarification	5	0	112
Chemical scarification	5	0	114
Chemical scarification	5	0	117
Chemical scarification	5	0	119
Chemical scarification	5	0	121
Chemical scarification	5	0	124
Chemical scarification	5	0	126
Chemical scarification	5	0	128
Chemical scarification	5	0	133
Chemical scarification	5	0	138
Chemical scarification	5	0	140
