# Supplementary material for: Generalist dispersers promote germination of an alien fleshy-fruited tree invading natural grasslands
Source: PLoS One. 2017 Feb 16;12(2):e0172423. doi: 10.1371/journal.pone.0172423 (PMC5312964; doi:10.1371/journal.pone.0172423)
Supplement: S2 File — It contains the occurrence of seedling emergence (Emergence, binary), for each individual seed initially sown (ID), for the different treatments considered (Treatment) and days after sowing (Days). (CSV) [file pone.0172423.s004.csv]

Treatment	ID	Emergence	Days
Pitangus sulphuratus	A1	0	146
Pitangus sulphuratus	A1	0	156
Pitangus sulphuratus	A1	0	166
Pitangus sulphuratus	A1	1	173
Pitangus sulphuratus	A1	0	186
Pitangus sulphuratus	A1	0	200
Pitangus sulphuratus	A1	0	221
Hand-peeled stones	A1	0	146
Hand-peeled stones	A1	0	156
Hand-peeled stones	A1	0	166
Hand-peeled stones	A1	0	173
Hand-peeled stones	A1	0	186
Hand-peeled stones	A1	0	200
Hand-peeled stones	A1	0	221
Intact fruits	A1	0	146
Intact fruits	A1	0	156
Intact fruits	A1	0	166
Intact fruits	A1	0	173
Intact fruits	A1	0	186
Intact fruits	A1	0	200
Intact fruits	A1	0	221
Patagioenas maculosa	A1	0	146
Patagioenas maculosa	A1	0	156
Patagioenas maculosa	A1	0	166
Patagioenas maculosa	A1	0	173
Patagioenas maculosa	A1	0	186
Patagioenas maculosa	A1	0	200
Patagioenas maculosa	A1	0	221
Tyrannus savana	A1	0	146
Tyrannus savana	A1	1	156
Tyrannus savana	A1	1	173
Tyrannus savana	A1	1	186
Tyrannus savana	A1	1	200
Tyrannus savana	A1	1	221
Lycalopex gymnocercus	A1	0	146
Lycalopex gymnocercus	A1	0	156
Lycalopex gymnocercus	A1	1	166
Lycalopex gymnocercus	A1	1	173
Lycalopex gymnocercus	A1	1	186
Lycalopex gymnocercus	A1	1	200
Lycalopex gymnocercus	A1	1	221
Pitangus sulphuratus	A2	0	146
Pitangus sulphuratus	A2	1	156
Pitangus sulphuratus	A2	0	166
Pitangus sulphuratus	A2	0	173
Pitangus sulphuratus	A2	1	186
Pitangus sulphuratus	A2	1	200
Pitangus sulphuratus	A2	1	221
Hand-peeled stones	A2	0	146
Hand-peeled stones	A2	0	156
Hand-peeled stones	A2	0	166
Hand-peeled stones	A2	0	173
Hand-peeled stones	A2	0	186
Hand-peeled stones	A2	1	200
Hand-peeled stones	A2	1	221
Intact fruits	A2	0	146
Intact fruits	A2	0	156
Intact fruits	A2	0	166
Intact fruits	A2	1	173
Intact fruits	A2	1	186
Intact fruits	A2	1	200
Intact fruits	A2	1	221
Patagioenas maculosa	A2	0	146
Patagioenas maculosa	A2	0	156
Patagioenas maculosa	A2	0	166
Patagioenas maculosa	A2	0	173
Patagioenas maculosa	A2	0	186
Patagioenas maculosa	A2	0	200
Patagioenas maculosa	A2	0	221
Tyrannus savana	A2	0	146
Tyrannus savana	A2	0	156
Tyrannus savana	A2	1	173
Tyrannus savana	A2	1	186
Tyrannus savana	A2	1	200
Tyrannus savana	A2	1	221
Lycalopex gymnocercus	A2	0	146
Lycalopex gymnocercus	A2	0	156
Lycalopex gymnocercus	A2	1	166
Lycalopex gymnocercus	A2	1	173
Lycalopex gymnocercus	A2	1	186
Lycalopex gymnocercus	A2	1	200
Lycalopex gymnocercus	A2	1	221
Pitangus sulphuratus	A3	0	146
Pitangus sulphuratus	A3	0	156
Pitangus sulphuratus	A3	1	166
Pitangus sulphuratus	A3	1	173
Pitangus sulphuratus	A3	1	186
Pitangus sulphuratus	A3	1	200
Pitangus sulphuratus	A3	1	221
Hand-peeled stones	A3	0	146
Hand-peeled stones	A3	0	156
Hand-peeled stones	A3	0	166
Hand-peeled stones	A3	0	173
Hand-peeled stones	A3	1	186
Hand-peeled stones	A3	1	200
Hand-peeled stones	A3	1	221
Intact fruits	A3	0	146
Intact fruits	A3	0	156
Intact fruits	A3	0	166
Intact fruits	A3	0	173
Intact fruits	A3	1	186
Intact fruits	A3	1	200
Intact fruits	A3	1	221
Patagioenas maculosa	A3	0	146
Patagioenas maculosa	A3	0	156
Patagioenas maculosa	A3	0	166
Patagioenas maculosa	A3	0	173
Patagioenas maculosa	A3	1	186
Patagioenas maculosa	A3	1	200
Patagioenas maculosa	A3	1	221
Tyrannus savana	A3	0	146
Tyrannus savana	A3	0	156
Tyrannus savana	A3	0	173
Tyrannus savana	A3	1	186
Tyrannus savana	A3	1	200
Tyrannus savana	A3	1	221
Lycalopex gymnocercus	A3	0	146
Lycalopex gymnocercus	A3	0	156
Lycalopex gymnocercus	A3	0	166
Lycalopex gymnocercus	A3	0	173
Lycalopex gymnocercus	A3	0	186
Lycalopex gymnocercus	A3	0	200
Lycalopex gymnocercus	A3	0	221
Pitangus sulphuratus	A4	0	146
Pitangus sulphuratus	A4	0	156
Pitangus sulphuratus	A4	0	166
Pitangus sulphuratus	A4	0	173
Pitangus sulphuratus	A4	0	186
Pitangus sulphuratus	A4	0	200
Pitangus sulphuratus	A4	1	221
Hand-peeled stones	A4	0	146
Hand-peeled stones	A4	0	156
Hand-peeled stones	A4	1	166
Hand-peeled stones	A4	1	173
Hand-peeled stones	A4	1	186
Hand-peeled stones	A4	1	200
Hand-peeled stones	A4	1	221
Intact fruits	A4	0	146
Intact fruits	A4	0	156
Intact fruits	A4	0	166
Intact fruits	A4	0	173
Intact fruits	A4	1	186
Intact fruits	A4	1	200
Intact fruits	A4	1	221
Patagioenas maculosa	A4	0	146
Patagioenas maculosa	A4	0	156
Patagioenas maculosa	A4	0	166
Patagioenas maculosa	A4	0	173
Patagioenas maculosa	A4	0	186
Patagioenas maculosa	A4	0	200
Patagioenas maculosa	A4	0	221
Tyrannus savana	A4	0	146
Tyrannus savana	A4	0	156
Tyrannus savana	A4	0	173
Tyrannus savana	A4	1	186
Tyrannus savana	A4	0	200
Tyrannus savana	A4	1	221
Lycalopex gymnocercus	A4	0	146
Lycalopex gymnocercus	A4	0	156
Lycalopex gymnocercus	A4	0	166
Lycalopex gymnocercus	A4	1	173
Lycalopex gymnocercus	A4	0	186
Lycalopex gymnocercus	A4	0	200
Lycalopex gymnocercus	A4	0	221
Pitangus sulphuratus	A5	0	146
Pitangus sulphuratus	A5	0	156
Pitangus sulphuratus	A5	0	166
Pitangus sulphuratus	A5	0	173
Pitangus sulphuratus	A5	0	186
Pitangus sulphuratus	A5	0	200
Pitangus sulphuratus	A5	0	221
Hand-peeled stones	A5	0	146
Hand-peeled stones	A5	0	156
Hand-peeled stones	A5	0	166
Hand-peeled stones	A5	0	173
Hand-peeled stones	A5	0	186
Hand-peeled stones	A5	0	200
Hand-peeled stones	A5	0	221
Intact fruits	A5	0	146
Intact fruits	A5	0	156
Intact fruits	A5	0	166
Intact fruits	A5	0	173
Intact fruits	A5	0	186
Intact fruits	A5	0	200
Intact fruits	A5	0	221
Patagioenas maculosa	A5	0	146
Patagioenas maculosa	A5	0	156
Patagioenas maculosa	A5	0	166
Patagioenas maculosa	A5	1	173
Patagioenas maculosa	A5	1	186
Patagioenas maculosa	A5	1	200
Patagioenas maculosa	A5	1	221
Tyrannus savana	A5	0	146
Tyrannus savana	A5	0	156
Tyrannus savana	A5	1	173
Tyrannus savana	A5	1	186
Tyrannus savana	A5	1	200
Tyrannus savana	A5	1	221
Lycalopex gymnocercus	A5	0	146
Lycalopex gymnocercus	A5	0	156
Lycalopex gymnocercus	A5	0	166
Lycalopex gymnocercus	A5	0	173
Lycalopex gymnocercus	A5	1	186
Lycalopex gymnocercus	A5	1	200
Lycalopex gymnocercus	A5	1	221
Pitangus sulphuratus	A6	0	146
Pitangus sulphuratus	A6	1	156
Pitangus sulphuratus	A6	0	166
Pitangus sulphuratus	A6	1	173
Pitangus sulphuratus	A6	1	186
Pitangus sulphuratus	A6	1	200
Pitangus sulphuratus	A6	1	221
Hand-peeled stones	A6	0	146
Hand-peeled stones	A6	0	156
Hand-peeled stones	A6	0	166
Hand-peeled stones	A6	0	173
Hand-peeled stones	A6	0	186
Hand-peeled stones	A6	0	200
Hand-peeled stones	A6	0	221
Intact fruits	A6	0	146
Intact fruits	A6	0	156
Intact fruits	A6	0	166
Intact fruits	A6	0	173
Intact fruits	A6	0	186
Intact fruits	A6	0	200
Intact fruits	A6	0	221
Patagioenas maculosa	A6	0	146
Patagioenas maculosa	A6	1	156
Patagioenas maculosa	A6	1	166
Patagioenas maculosa	A6	1	173
Patagioenas maculosa	A6	1	186
Patagioenas maculosa	A6	1	200
Patagioenas maculosa	A6	1	221
Tyrannus savana	A6	0	146
Tyrannus savana	A6	0	156
Tyrannus savana	A6	1	173
Tyrannus savana	A6	1	186
Tyrannus savana	A6	1	200
Tyrannus savana	A6	1	221
Lycalopex gymnocercus	A6	0	146
Lycalopex gymnocercus	A6	0	156
Lycalopex gymnocercus	A6	1	166
Lycalopex gymnocercus	A6	1	173
Lycalopex gymnocercus	A6	1	186
Lycalopex gymnocercus	A6	1	200
Lycalopex gymnocercus	A6	1	221
Pitangus sulphuratus	A7	0	146
Pitangus sulphuratus	A7	0	156
Pitangus sulphuratus	A7	0	166
Pitangus sulphuratus	A7	0	173
Pitangus sulphuratus	A7	0	186
Pitangus sulphuratus	A7	0	200
Pitangus sulphuratus	A7	0	221
Hand-peeled stones	A7	0	146
Hand-peeled stones	A7	0	156
Hand-peeled stones	A7	1	166
Hand-peeled stones	A7	1	173
Hand-peeled stones	A7	1	186
Hand-peeled stones	A7	1	200
Hand-peeled stones	A7	1	221
Intact fruits	A7	0	146
Intact fruits	A7	0	156
Intact fruits	A7	0	166
Intact fruits	A7	0	173
Intact fruits	A7	1	186
Intact fruits	A7	1	200
Intact fruits	A7	1	221
Patagioenas maculosa	A7	0	146
Patagioenas maculosa	A7	0	156
Patagioenas maculosa	A7	0	166
Patagioenas maculosa	A7	0	173
Patagioenas maculosa	A7	0	186
Patagioenas maculosa	A7	0	200
Patagioenas maculosa	A7	0	221
Tyrannus savana	A7	0	146
Tyrannus savana	A7	0	156
Tyrannus savana	A7	1	173
Tyrannus savana	A7	1	186
Tyrannus savana	A7	1	200
Tyrannus savana	A7	1	221
Lycalopex gymnocercus	A7	0	146
Lycalopex gymnocercus	A7	0	156
Lycalopex gymnocercus	A7	0	166
Lycalopex gymnocercus	A7	0	173
Lycalopex gymnocercus	A7	1	186
Lycalopex gymnocercus	A7	0	200
Lycalopex gymnocercus	A7	0	221
Pitangus sulphuratus	A8	0	146
Pitangus sulphuratus	A8	0	156
Pitangus sulphuratus	A8	1	166
Pitangus sulphuratus	A8	1	173
Pitangus sulphuratus	A8	1	186
Pitangus sulphuratus	A8	1	200
Pitangus sulphuratus	A8	1	221
Hand-peeled stones	A8	0	146
Hand-peeled stones	A8	0	156
Hand-peeled stones	A8	0	166
Hand-peeled stones	A8	0	173
Hand-peeled stones	A8	0	186
Hand-peeled stones	A8	0	200
Hand-peeled stones	A8	0	221
Intact fruits	A8	0	146
Intact fruits	A8	0	156
Intact fruits	A8	0	166
Intact fruits	A8	0	173
Intact fruits	A8	0	186
Intact fruits	A8	0	200
Intact fruits	A8	0	221
Patagioenas maculosa	A8	0	146
Patagioenas maculosa	A8	0	156
Patagioenas maculosa	A8	1	166
Patagioenas maculosa	A8	1	173
Patagioenas maculosa	A8	1	186
Patagioenas maculosa	A8	1	200
Patagioenas maculosa	A8	1	221
Tyrannus savana	A8	0	146
Tyrannus savana	A8	0	156
Tyrannus savana	A8	0	173
Tyrannus savana	A8	1	186
Tyrannus savana	A8	1	200
Tyrannus savana	A8	1	221
Lycalopex gymnocercus	A8	0	146
Lycalopex gymnocercus	A8	0	156
Lycalopex gymnocercus	A8	0	166
Lycalopex gymnocercus	A8	0	173
Lycalopex gymnocercus	A8	1	186
Lycalopex gymnocercus	A8	1	200
Lycalopex gymnocercus	A8	1	221
Pitangus sulphuratus	A9	0	146
Pitangus sulphuratus	A9	0	156
Pitangus sulphuratus	A9	0	166
Pitangus sulphuratus	A9	0	173
Pitangus sulphuratus	A9	1	186
Pitangus sulphuratus	A9	1	200
Pitangus sulphuratus	A9	1	221
Hand-peeled stones	A9	0	146
Hand-peeled stones	A9	0	156
Hand-peeled stones	A9	0	166
Hand-peeled stones	A9	0	173
Hand-peeled stones	A9	1	186
Hand-peeled stones	A9	1	200
Hand-peeled stones	A9	1	221
Intact fruits	A9	0	146
Intact fruits	A9	0	156
Intact fruits	A9	0	166
Intact fruits	A9	0	173
Intact fruits	A9	0	186
Intact fruits	A9	0	200
Intact fruits	A9	0	221
Patagioenas maculosa	A9	0	146
Patagioenas maculosa	A9	1	156
Patagioenas maculosa	A9	1	166
Patagioenas maculosa	A9	1	173
Patagioenas maculosa	A9	1	186
Patagioenas maculosa	A9	1	200
Patagioenas maculosa	A9	1	221
Tyrannus savana	A9	0	146
Tyrannus savana	A9	0	156
Tyrannus savana	A9	1	173
Tyrannus savana	A9	1	186
Tyrannus savana	A9	1	200
Tyrannus savana	A9	1	221
Lycalopex gymnocercus	A9	0	146
Lycalopex gymnocercus	A9	0	156
Lycalopex gymnocercus	A9	0	166
Lycalopex gymnocercus	A9	1	173
Lycalopex gymnocercus	A9	1	186
Lycalopex gymnocercus	A9	1	200
Lycalopex gymnocercus	A9	1	221
Pitangus sulphuratus	A10	0	146
Pitangus sulphuratus	A10	1	156
Pitangus sulphuratus	A10	0	166
Pitangus sulphuratus	A10	0	173
Pitangus sulphuratus	A10	1	186
Pitangus sulphuratus	A10	1	200
Pitangus sulphuratus	A10	1	221
Hand-peeled stones	A10	0	146
Hand-peeled stones	A10	0	156
Hand-peeled stones	A10	0	166
Hand-peeled stones	A10	1	173
Hand-peeled stones	A10	1	186
Hand-peeled stones	A10	1	200
Hand-peeled stones	A10	1	221
Intact fruits	A10	0	146
Intact fruits	A10	0	156
Intact fruits	A10	1	166
Intact fruits	A10	1	173
Intact fruits	A10	1	186
Intact fruits	A10	1	200
Intact fruits	A10	1	221
Patagioenas maculosa	A10	0	146
Patagioenas maculosa	A10	0	156
Patagioenas maculosa	A10	1	166
Patagioenas maculosa	A10	1	173
Patagioenas maculosa	A10	0	186
Patagioenas maculosa	A10	0	200
Patagioenas maculosa	A10	0	221
Tyrannus savana	A10	0	146
Tyrannus savana	A10	0	156
Tyrannus savana	A10	0	173
Tyrannus savana	A10	1	186
Tyrannus savana	A10	1	200
Tyrannus savana	A10	1	221
Lycalopex gymnocercus	A10	0	146
Lycalopex gymnocercus	A10	0	156
Lycalopex gymnocercus	A10	0	166
Lycalopex gymnocercus	A10	0	173
Lycalopex gymnocercus	A10	0	186
Lycalopex gymnocercus	A10	0	200
Lycalopex gymnocercus	A10	0	221
Pitangus sulphuratus	A11	0	146
Pitangus sulphuratus	A11	0	156
Pitangus sulphuratus	A11	1	166
Pitangus sulphuratus	A11	1	173
Pitangus sulphuratus	A11	1	186
Pitangus sulphuratus	A11	1	200
Pitangus sulphuratus	A11	1	221
Hand-peeled stones	A11	0	146
Hand-peeled stones	A11	0	156
Hand-peeled stones	A11	0	166
Hand-peeled stones	A11	0	173
Hand-peeled stones	A11	1	186
Hand-peeled stones	A11	1	200
Hand-peeled stones	A11	1	221
Intact fruits	A11	0	146
Intact fruits	A11	0	156
Intact fruits	A11	1	166
Intact fruits	A11	1	173
Intact fruits	A11	1	186
Intact fruits	A11	1	200
Intact fruits	A11	1	221
Patagioenas maculosa	A11	0	146
Patagioenas maculosa	A11	0	156
Patagioenas maculosa	A11	1	166
Patagioenas maculosa	A11	1	173
Patagioenas maculosa	A11	0	186
Patagioenas maculosa	A11	0	200
Patagioenas maculosa	A11	0	221
Tyrannus savana	A11	0	146
Tyrannus savana	A11	0	156
Tyrannus savana	A11	1	173
Tyrannus savana	A11	1	186
Tyrannus savana	A11	1	200
Tyrannus savana	A11	1	221
Lycalopex gymnocercus	A11	0	146
Lycalopex gymnocercus	A11	0	156
Lycalopex gymnocercus	A11	0	166
Lycalopex gymnocercus	A11	0	173
Lycalopex gymnocercus	A11	0	186
Lycalopex gymnocercus	A11	0	200
Lycalopex gymnocercus	A11	0	221
Pitangus sulphuratus	A12	0	146
Pitangus sulphuratus	A12	0	156
Pitangus sulphuratus	A12	0	166
Pitangus sulphuratus	A12	1	173
Pitangus sulphuratus	A12	1	186
Pitangus sulphuratus	A12	1	200
Pitangus sulphuratus	A12	1	221
Hand-peeled stones	A12	0	146
Hand-peeled stones	A12	0	156
Hand-peeled stones	A12	0	166
Hand-peeled stones	A12	0	173
Hand-peeled stones	A12	0	186
Hand-peeled stones	A12	0	200
Hand-peeled stones	A12	0	221
Intact fruits	A12	0	146
Intact fruits	A12	0	156
Intact fruits	A12	0	166
Intact fruits	A12	0	173
Intact fruits	A12	0	186
Intact fruits	A12	0	200
Intact fruits	A12	0	221
Patagioenas maculosa	A12	0	146
Patagioenas maculosa	A12	0	156
Patagioenas maculosa	A12	0	166
Patagioenas maculosa	A12	0	173
Patagioenas maculosa	A12	0	186
Patagioenas maculosa	A12	0	200
Patagioenas maculosa	A12	0	221
Tyrannus savana	A12	0	146
Tyrannus savana	A12	0	156
Tyrannus savana	A12	0	173
Tyrannus savana	A12	0	186
Tyrannus savana	A12	0	200
Tyrannus savana	A12	0	221
Lycalopex gymnocercus	A12	0	146
Lycalopex gymnocercus	A12	0	156
Lycalopex gymnocercus	A12	0	166
Lycalopex gymnocercus	A12	0	173
Lycalopex gymnocercus	A12	0	186
Lycalopex gymnocercus	A12	0	200
Lycalopex gymnocercus	A12	0	221
Pitangus sulphuratus	A13	0	146
Pitangus sulphuratus	A13	1	156
Pitangus sulphuratus	A13	0	166
Pitangus sulphuratus	A13	0	173
Pitangus sulphuratus	A13	1	186
Pitangus sulphuratus	A13	1	200
Pitangus sulphuratus	A13	1	221
Hand-peeled stones	A13	0	146
Hand-peeled stones	A13	0	156
Hand-peeled stones	A13	0	166
Hand-peeled stones	A13	0	173
Hand-peeled stones	A13	0	186
Hand-peeled stones	A13	1	200
Hand-peeled stones	A13	1	221
Intact fruits	A13	0	146
Intact fruits	A13	0	156
Intact fruits	A13	1	166
Intact fruits	A13	1	173
Intact fruits	A13	1	186
Intact fruits	A13	1	200
Intact fruits	A13	1	221
Patagioenas maculosa	A13	0	146
Patagioenas maculosa	A13	0	156
Patagioenas maculosa	A13	1	166
Patagioenas maculosa	A13	1	173
Patagioenas maculosa	A13	0	186
Patagioenas maculosa	A13	0	200
Patagioenas maculosa	A13	0	221
Tyrannus savana	A13	0	146
Tyrannus savana	A13	0	156
Tyrannus savana	A13	0	173
Tyrannus savana	A13	1	186
Tyrannus savana	A13	1	200
Tyrannus savana	A13	1	221
Lycalopex gymnocercus	A13	0	146
Lycalopex gymnocercus	A13	0	156
Lycalopex gymnocercus	A13	1	166
Lycalopex gymnocercus	A13	1	173
Lycalopex gymnocercus	A13	1	186
Lycalopex gymnocercus	A13	1	200
Lycalopex gymnocercus	A13	1	221
Pitangus sulphuratus	A14	0	146
Pitangus sulphuratus	A14	0	156
Pitangus sulphuratus	A14	0	166
Pitangus sulphuratus	A14	0	173
Pitangus sulphuratus	A14	0	186
Pitangus sulphuratus	A14	0	200
Pitangus sulphuratus	A14	1	221
Hand-peeled stones	A14	0	146
Hand-peeled stones	A14	0	156
Hand-peeled stones	A14	0	166
Hand-peeled stones	A14	1	173
Hand-peeled stones	A14	1	186
Hand-peeled stones	A14	1	200
Hand-peeled stones	A14	1	221
Intact fruits	A14	0	146
Intact fruits	A14	0	156
Intact fruits	A14	0	166
Intact fruits	A14	0	173
Intact fruits	A14	0	186
Intact fruits	A14	0	200
Intact fruits	A14	0	221
Patagioenas maculosa	A14	0	146
Patagioenas maculosa	A14	0	156
Patagioenas maculosa	A14	0	166
Patagioenas maculosa	A14	0	173
Patagioenas maculosa	A14	1	186
Patagioenas maculosa	A14	1	200
Patagioenas maculosa	A14	0	221
Tyrannus savana	A14	0	146
Tyrannus savana	A14	0	156
Tyrannus savana	A14	0	173
Tyrannus savana	A14	1	186
Tyrannus savana	A14	1	200
Tyrannus savana	A14	1	221
Lycalopex gymnocercus	A14	0	146
Lycalopex gymnocercus	A14	0	156
Lycalopex gymnocercus	A14	0	166
Lycalopex gymnocercus	A14	0	173
Lycalopex gymnocercus	A14	0	186
Lycalopex gymnocercus	A14	0	200
Lycalopex gymnocercus	A14	0	221
Pitangus sulphuratus	A15	0	146
Pitangus sulphuratus	A15	0	156
Pitangus sulphuratus	A15	1	166
Pitangus sulphuratus	A15	1	173
Pitangus sulphuratus	A15	1	186
Pitangus sulphuratus	A15	1	200
Pitangus sulphuratus	A15	0	221
Hand-peeled stones	A15	0	146
Hand-peeled stones	A15	0	156
Hand-peeled stones	A15	0	166
Hand-peeled stones	A15	0	173
Hand-peeled stones	A15	0	186
Hand-peeled stones	A15	0	200
Hand-peeled stones	A15	0	221
Intact fruits	A15	0	146
Intact fruits	A15	0	156
Intact fruits	A15	0	166
Intact fruits	A15	0	173
Intact fruits	A15	0	186
Intact fruits	A15	0	200
Intact fruits	A15	0	221
Patagioenas maculosa	A15	0	146
Patagioenas maculosa	A15	1	156
Patagioenas maculosa	A15	1	166
Patagioenas maculosa	A15	1	173
Patagioenas maculosa	A15	1	186
Patagioenas maculosa	A15	1	200
Patagioenas maculosa	A15	1	221
Tyrannus savana	A15	0	146
Tyrannus savana	A15	0	156
Tyrannus savana	A15	1	173
Tyrannus savana	A15	1	186
Tyrannus savana	A15	1	200
Tyrannus savana	A15	1	221
Lycalopex gymnocercus	A15	0	146
Lycalopex gymnocercus	A15	0	156
Lycalopex gymnocercus	A15	1	166
Lycalopex gymnocercus	A15	1	173
Lycalopex gymnocercus	A15	1	186
Lycalopex gymnocercus	A15	1	200
Lycalopex gymnocercus	A15	1	221
Pitangus sulphuratus	B1	0	146
Pitangus sulphuratus	B1	0	156
Pitangus sulphuratus	B1	0	166
Pitangus sulphuratus	B1	1	173
Pitangus sulphuratus	B1	1	186
Pitangus sulphuratus	B1	1	200
Pitangus sulphuratus	B1	1	221
Hand-peeled stones	B1	0	146
Hand-peeled stones	B1	0	156
Hand-peeled stones	B1	1	166
Hand-peeled stones	B1	1	173
Hand-peeled stones	B1	1	186
Hand-peeled stones	B1	1	200
Hand-peeled stones	B1	1	221
Intact fruits	B1	0	146
Intact fruits	B1	0	156
Intact fruits	B1	1	166
Intact fruits	B1	1	173
Intact fruits	B1	1	186
Intact fruits	B1	1	200
Intact fruits	B1	1	221
Patagioenas maculosa	B1	0	146
Patagioenas maculosa	B1	0	156
Patagioenas maculosa	B1	0	166
Patagioenas maculosa	B1	0	173
Patagioenas maculosa	B1	0	186
Patagioenas maculosa	B1	0	200
Patagioenas maculosa	B1	0	221
Tyrannus savana	B1	0	146
Tyrannus savana	B1	0	156
Tyrannus savana	B1	1	173
Tyrannus savana	B1	1	186
Tyrannus savana	B1	1	200
Tyrannus savana	B1	1	221
Lycalopex gymnocercus	B1	0	146
Lycalopex gymnocercus	B1	0	156
Lycalopex gymnocercus	B1	0	166
Lycalopex gymnocercus	B1	0	173
Lycalopex gymnocercus	B1	1	186
Lycalopex gymnocercus	B1	1	200
Lycalopex gymnocercus	B1	1	221
Pitangus sulphuratus	B2	0	146
Pitangus sulphuratus	B2	0	156
Pitangus sulphuratus	B2	0	166
Pitangus sulphuratus	B2	0	173
Pitangus sulphuratus	B2	0	186
Pitangus sulphuratus	B2	0	200
Pitangus sulphuratus	B2	0	221
Hand-peeled stones	B2	0	146
Hand-peeled stones	B2	0	156
Hand-peeled stones	B2	1	166
Hand-peeled stones	B2	1	173
Hand-peeled stones	B2	1	186
Hand-peeled stones	B2	1	200
Hand-peeled stones	B2	1	221
Intact fruits	B2	0	146
Intact fruits	B2	0	156
Intact fruits	B2	0	166
Intact fruits	B2	0	173
Intact fruits	B2	0	186
Intact fruits	B2	0	200
Intact fruits	B2	0	221
Patagioenas maculosa	B2	0	146
Patagioenas maculosa	B2	0	156
Patagioenas maculosa	B2	0	166
Patagioenas maculosa	B2	1	173
Patagioenas maculosa	B2	1	186
Patagioenas maculosa	B2	1	200
Patagioenas maculosa	B2	1	221
Tyrannus savana	B2	0	146
Tyrannus savana	B2	0	156
Tyrannus savana	B2	0	173
Tyrannus savana	B2	0	186
Tyrannus savana	B2	0	200
Tyrannus savana	B2	0	221
Lycalopex gymnocercus	B2	0	146
Lycalopex gymnocercus	B2	0	156
Lycalopex gymnocercus	B2	0	166
Lycalopex gymnocercus	B2	1	173
Lycalopex gymnocercus	B2	0	186
Lycalopex gymnocercus	B2	0	200
Lycalopex gymnocercus	B2	0	221
Pitangus sulphuratus	B3	0	146
Pitangus sulphuratus	B3	0	156
Pitangus sulphuratus	B3	0	166
Pitangus sulphuratus	B3	0	173
Pitangus sulphuratus	B3	1	186
Pitangus sulphuratus	B3	1	200
Pitangus sulphuratus	B3	1	221
Hand-peeled stones	B3	0	146
Hand-peeled stones	B3	0	156
Hand-peeled stones	B3	0	166
Hand-peeled stones	B3	0	173
Hand-peeled stones	B3	0	186
Hand-peeled stones	B3	1	200
Hand-peeled stones	B3	1	221
Intact fruits	B3	0	146
Intact fruits	B3	0	156
Intact fruits	B3	0	166
Intact fruits	B3	0	173
Intact fruits	B3	0	186
Intact fruits	B3	0	200
Intact fruits	B3	0	221
Patagioenas maculosa	B3	0	146
Patagioenas maculosa	B3	0	156
Patagioenas maculosa	B3	0	166
Patagioenas maculosa	B3	1	173
Patagioenas maculosa	B3	0	186
Patagioenas maculosa	B3	0	200
Patagioenas maculosa	B3	0	221
Tyrannus savana	B3	0	146
Tyrannus savana	B3	0	156
Tyrannus savana	B3	1	173
Tyrannus savana	B3	1	186
Tyrannus savana	B3	1	200
Tyrannus savana	B3	1	221
Lycalopex gymnocercus	B3	0	146
Lycalopex gymnocercus	B3	1	156
Lycalopex gymnocercus	B3	1	166
Lycalopex gymnocercus	B3	1	173
Lycalopex gymnocercus	B3	0	186
Lycalopex gymnocercus	B3	0	200
Lycalopex gymnocercus	B3	0	221
Pitangus sulphuratus	B4	0	146
Pitangus sulphuratus	B4	0	156
Pitangus sulphuratus	B4	0	166
Pitangus sulphuratus	B4	0	173
Pitangus sulphuratus	B4	0	186
Pitangus sulphuratus	B4	1	200
Pitangus sulphuratus	B4	1	221
Hand-peeled stones	B4	0	146
Hand-peeled stones	B4	1	156
Hand-peeled stones	B4	1	166
Hand-peeled stones	B4	1	173
Hand-peeled stones	B4	1	186
Hand-peeled stones	B4	1	200
Hand-peeled stones	B4	1	221
Intact fruits	B4	0	146
Intact fruits	B4	0	156
Intact fruits	B4	0	166
Intact fruits	B4	1	173
Intact fruits	B4	1	186
Intact fruits	B4	1	200
Intact fruits	B4	1	221
Patagioenas maculosa	B4	0	146
Patagioenas maculosa	B4	0	156
Patagioenas maculosa	B4	1	166
Patagioenas maculosa	B4	1	173
Patagioenas maculosa	B4	1	186
Patagioenas maculosa	B4	1	200
Patagioenas maculosa	B4	1	221
Tyrannus savana	B4	0	146
Tyrannus savana	B4	0	156
Tyrannus savana	B4	1	173
Tyrannus savana	B4	1	186
Tyrannus savana	B4	1	200
Tyrannus savana	B4	1	221
Lycalopex gymnocercus	B4	0	146
Lycalopex gymnocercus	B4	0	156
Lycalopex gymnocercus	B4	0	166
Lycalopex gymnocercus	B4	0	173
Lycalopex gymnocercus	B4	0	186
Lycalopex gymnocercus	B4	0	200
Lycalopex gymnocercus	B4	0	221
Pitangus sulphuratus	B5	0	146
Pitangus sulphuratus	B5	0	156
Pitangus sulphuratus	B5	0	166
Pitangus sulphuratus	B5	0	173
Pitangus sulphuratus	B5	0	186
Pitangus sulphuratus	B5	0	200
Pitangus sulphuratus	B5	0	221
Hand-peeled stones	B5	0	146
Hand-peeled stones	B5	0	156
Hand-peeled stones	B5	0	166
Hand-peeled stones	B5	0	173
Hand-peeled stones	B5	1	186
Hand-peeled stones	B5	1	200
Hand-peeled stones	B5	1	221
Intact fruits	B5	0	146
Intact fruits	B5	0	156
Intact fruits	B5	0	166
Intact fruits	B5	1	173
Intact fruits	B5	1	186
Intact fruits	B5	1	200
Intact fruits	B5	1	221
Patagioenas maculosa	B5	0	146
Patagioenas maculosa	B5	0	156
Patagioenas maculosa	B5	0	166
Patagioenas maculosa	B5	1	173
Patagioenas maculosa	B5	1	186
Patagioenas maculosa	B5	1	200
Patagioenas maculosa	B5	1	221
Tyrannus savana	B5	0	146
Tyrannus savana	B5	1	156
Tyrannus savana	B5	1	173
Tyrannus savana	B5	1	186
Tyrannus savana	B5	1	200
Tyrannus savana	B5	1	221
Lycalopex gymnocercus	B5	0	146
Lycalopex gymnocercus	B5	0	156
Lycalopex gymnocercus	B5	0	166
Lycalopex gymnocercus	B5	0	173
Lycalopex gymnocercus	B5	1	186
Lycalopex gymnocercus	B5	1	200
Lycalopex gymnocercus	B5	1	221
Pitangus sulphuratus	B6	0	146
Pitangus sulphuratus	B6	0	156
Pitangus sulphuratus	B6	0	166
Pitangus sulphuratus	B6	0	173
Pitangus sulphuratus	B6	0	186
Pitangus sulphuratus	B6	0	200
Pitangus sulphuratus	B6	0	221
Hand-peeled stones	B6	0	146
Hand-peeled stones	B6	0	156
Hand-peeled stones	B6	0	166
Hand-peeled stones	B6	0	173
Hand-peeled stones	B6	0	186
Hand-peeled stones	B6	0	200
Hand-peeled stones	B6	0	221
Intact fruits	B6	0	146
Intact fruits	B6	0	156
Intact fruits	B6	0	166
Intact fruits	B6	1	173
Intact fruits	B6	1	186
Intact fruits	B6	1	200
Intact fruits	B6	1	221
Patagioenas maculosa	B6	0	146
Patagioenas maculosa	B6	0	156
Patagioenas maculosa	B6	0	166
Patagioenas maculosa	B6	0	173
Patagioenas maculosa	B6	0	186
Patagioenas maculosa	B6	0	200
Patagioenas maculosa	B6	0	221
Tyrannus savana	B6	0	146
Tyrannus savana	B6	0	156
Tyrannus savana	B6	0	173
Tyrannus savana	B6	1	186
Tyrannus savana	B6	1	200
Tyrannus savana	B6	1	221
Lycalopex gymnocercus	B6	0	146
Lycalopex gymnocercus	B6	0	156
Lycalopex gymnocercus	B6	0	166
Lycalopex gymnocercus	B6	0	173
Lycalopex gymnocercus	B6	0	186
Lycalopex gymnocercus	B6	0	200
Lycalopex gymnocercus	B6	0	221
Pitangus sulphuratus	B7	0	146
Pitangus sulphuratus	B7	0	156
Pitangus sulphuratus	B7	0	166
Pitangus sulphuratus	B7	1	173
Pitangus sulphuratus	B7	1	186
Pitangus sulphuratus	B7	1	200
Pitangus sulphuratus	B7	1	221
Hand-peeled stones	B7	0	146
Hand-peeled stones	B7	0	156
Hand-peeled stones	B7	0	166
Hand-peeled stones	B7	0	173
Hand-peeled stones	B7	1	186
Hand-peeled stones	B7	0	200
Hand-peeled stones	B7	0	221
Intact fruits	B7	0	146
Intact fruits	B7	0	156
Intact fruits	B7	0	166
Intact fruits	B7	0	173
Intact fruits	B7	0	186
Intact fruits	B7	0	200
Intact fruits	B7	0	221
Patagioenas maculosa	B7	0	146
Patagioenas maculosa	B7	0	156
Patagioenas maculosa	B7	0	166
Patagioenas maculosa	B7	1	173
Patagioenas maculosa	B7	0	186
Patagioenas maculosa	B7	0	200
Patagioenas maculosa	B7	0	221
Tyrannus savana	B7	0	146
Tyrannus savana	B7	0	156
Tyrannus savana	B7	0	173
Tyrannus savana	B7	0	186
Tyrannus savana	B7	0	200
Tyrannus savana	B7	0	221
Lycalopex gymnocercus	B7	0	146
Lycalopex gymnocercus	B7	1	156
Lycalopex gymnocercus	B7	1	166
Lycalopex gymnocercus	B7	1	173
Lycalopex gymnocercus	B7	1	186
Lycalopex gymnocercus	B7	1	200
Lycalopex gymnocercus	B7	1	221
Pitangus sulphuratus	B8	0	146
Pitangus sulphuratus	B8	0	156
Pitangus sulphuratus	B8	0	166
Pitangus sulphuratus	B8	1	173
Pitangus sulphuratus	B8	0	186
Pitangus sulphuratus	B8	0	200
Pitangus sulphuratus	B8	0	221
Hand-peeled stones	B8	0	146
Hand-peeled stones	B8	1	156
Hand-peeled stones	B8	1	166
Hand-peeled stones	B8	1	173
Hand-peeled stones	B8	1	186
Hand-peeled stones	B8	1	200
Hand-peeled stones	B8	1	221
Intact fruits	B8	0	146
Intact fruits	B8	0	156
Intact fruits	B8	0	166
Intact fruits	B8	0	173
Intact fruits	B8	0	186
Intact fruits	B8	0	200
Intact fruits	B8	1	221
Patagioenas maculosa	B8	0	146
Patagioenas maculosa	B8	0	156
Patagioenas maculosa	B8	0	166
Patagioenas maculosa	B8	0	173
Patagioenas maculosa	B8	0	186
Patagioenas maculosa	B8	0	200
Patagioenas maculosa	B8	0	221
Tyrannus savana	B8	0	146
Tyrannus savana	B8	0	156
Tyrannus savana	B8	0	173
Tyrannus savana	B8	0	186
Tyrannus savana	B8	0	200
Tyrannus savana	B8	0	221
Lycalopex gymnocercus	B8	0	146
Lycalopex gymnocercus	B8	0	156
Lycalopex gymnocercus	B8	1	166
Lycalopex gymnocercus	B8	1	173
Lycalopex gymnocercus	B8	1	186
Lycalopex gymnocercus	B8	1	200
Lycalopex gymnocercus	B8	1	221
Pitangus sulphuratus	B9	0	146
Pitangus sulphuratus	B9	0	156
Pitangus sulphuratus	B9	0	166
Pitangus sulphuratus	B9	1	173
Pitangus sulphuratus	B9	1	186
Pitangus sulphuratus	B9	1	200
Pitangus sulphuratus	B9	1	221
Hand-peeled stones	B9	0	146
Hand-peeled stones	B9	0	156
Hand-peeled stones	B9	0	166
Hand-peeled stones	B9	0	173
Hand-peeled stones	B9	1	186
Hand-peeled stones	B9	1	200
Hand-peeled stones	B9	1	221
Intact fruits	B9	0	146
Intact fruits	B9	0	156
Intact fruits	B9	0	166
Intact fruits	B9	0	173
Intact fruits	B9	0	186
Intact fruits	B9	0	200
Intact fruits	B9	0	221
Patagioenas maculosa	B9	0	146
Patagioenas maculosa	B9	0	156
Patagioenas maculosa	B9	0	166
Patagioenas maculosa	B9	0	173
Patagioenas maculosa	B9	0	186
Patagioenas maculosa	B9	0	200
Patagioenas maculosa	B9	0	221
Tyrannus savana	B9	0	146
Tyrannus savana	B9	0	156
Tyrannus savana	B9	1	173
Tyrannus savana	B9	1	186
Tyrannus savana	B9	1	200
Tyrannus savana	B9	1	221
Lycalopex gymnocercus	B9	0	146
Lycalopex gymnocercus	B9	0	156
Lycalopex gymnocercus	B9	1	166
Lycalopex gymnocercus	B9	1	173
Lycalopex gymnocercus	B9	1	186
Lycalopex gymnocercus	B9	1	200
Lycalopex gymnocercus	B9	1	221
Pitangus sulphuratus	B10	0	146
Pitangus sulphuratus	B10	0	156
Pitangus sulphuratus	B10	0	166
Pitangus sulphuratus	B10	0	173
Pitangus sulphuratus	B10	1	186
Pitangus sulphuratus	B10	1	200
Pitangus sulphuratus	B10	1	221
Hand-peeled stones	B10	0	146
Hand-peeled stones	B10	0	156
Hand-peeled stones	B10	0	166
Hand-peeled stones	B10	0	173
Hand-peeled stones	B10	0	186
Hand-peeled stones	B10	0	200
Hand-peeled stones	B10	0	221
Intact fruits	B10	0	146
Intact fruits	B10	0	156
Intact fruits	B10	0	166
Intact fruits	B10	0	173
Intact fruits	B10	0	186
Intact fruits	B10	0	200
Intact fruits	B10	0	221
Patagioenas maculosa	B10	0	146
Patagioenas maculosa	B10	0	156
Patagioenas maculosa	B10	0	166
Patagioenas maculosa	B10	1	173
Patagioenas maculosa	B10	1	186
Patagioenas maculosa	B10	1	200
Patagioenas maculosa	B10	1	221
Tyrannus savana	B10	0	146
Tyrannus savana	B10	0	156
Tyrannus savana	B10	1	173
Tyrannus savana	B10	1	186
Tyrannus savana	B10	1	200
Tyrannus savana	B10	1	221
Lycalopex gymnocercus	B10	0	146
Lycalopex gymnocercus	B10	0	156
Lycalopex gymnocercus	B10	0	166
Lycalopex gymnocercus	B10	0	173
Lycalopex gymnocercus	B10	1	186
Lycalopex gymnocercus	B10	0	200
Lycalopex gymnocercus	B10	0	221
Pitangus sulphuratus	B11	0	146
Pitangus sulphuratus	B11	0	156
Pitangus sulphuratus	B11	0	166
Pitangus sulphuratus	B11	0	173
Pitangus sulphuratus	B11	0	186
Pitangus sulphuratus	B11	1	200
Pitangus sulphuratus	B11	0	221
Hand-peeled stones	B11	0	146
Hand-peeled stones	B11	0	156
Hand-peeled stones	B11	0	166
Hand-peeled stones	B11	0	173
Hand-peeled stones	B11	0	186
Hand-peeled stones	B11	0	200
Hand-peeled stones	B11	0	221
Intact fruits	B11	0	146
Intact fruits	B11	0	156
Intact fruits	B11	0	166
Intact fruits	B11	0	173
Intact fruits	B11	0	186
Intact fruits	B11	0	200
Intact fruits	B11	0	221
Patagioenas maculosa	B11	0	146
Patagioenas maculosa	B11	0	156
Patagioenas maculosa	B11	0	166
Patagioenas maculosa	B11	0	173
Patagioenas maculosa	B11	0	186
Patagioenas maculosa	B11	1	200
Patagioenas maculosa	B11	1	221
Tyrannus savana	B11	0	146
Tyrannus savana	B11	0	156
Tyrannus savana	B11	0	173
Tyrannus savana	B11	0	186
Tyrannus savana	B11	0	200
Tyrannus savana	B11	0	221
Lycalopex gymnocercus	B11	0	146
Lycalopex gymnocercus	B11	0	156
Lycalopex gymnocercus	B11	0	166
Lycalopex gymnocercus	B11	0	173
Lycalopex gymnocercus	B11	0	186
Lycalopex gymnocercus	B11	0	200
Lycalopex gymnocercus	B11	0	221
Pitangus sulphuratus	B12	0	146
Pitangus sulphuratus	B12	0	156
Pitangus sulphuratus	B12	0	166
Pitangus sulphuratus	B12	1	173
Pitangus sulphuratus	B12	1	186
Pitangus sulphuratus	B12	1	200
Pitangus sulphuratus	B12	1	221
Hand-peeled stones	B12	0	146
Hand-peeled stones	B12	0	156
Hand-peeled stones	B12	0	166
Hand-peeled stones	B12	0	173
Hand-peeled stones	B12	0	186
Hand-peeled stones	B12	0	200
Hand-peeled stones	B12	0	221
Intact fruits	B12	0	146
Intact fruits	B12	0	156
Intact fruits	B12	1	166
Intact fruits	B12	1	173
Intact fruits	B12	1	186
Intact fruits	B12	1	200
Intact fruits	B12	1	221
Patagioenas maculosa	B12	0	146
Patagioenas maculosa	B12	0	156
Patagioenas maculosa	B12	0	166
Patagioenas maculosa	B12	0	173
Patagioenas maculosa	B12	0	186
Patagioenas maculosa	B12	0	200
Patagioenas maculosa	B12	0	221
Tyrannus savana	B12	0	146
Tyrannus savana	B12	0	156
Tyrannus savana	B12	1	173
Tyrannus savana	B12	1	186
Tyrannus savana	B12	1	200
Tyrannus savana	B12	1	221
Lycalopex gymnocercus	B12	0	146
Lycalopex gymnocercus	B12	0	156
Lycalopex gymnocercus	B12	1	166
Lycalopex gymnocercus	B12	1	173
Lycalopex gymnocercus	B12	1	186
Lycalopex gymnocercus	B12	1	200
Lycalopex gymnocercus	B12	1	221
Pitangus sulphuratus	B13	0	146
Pitangus sulphuratus	B13	0	156
Pitangus sulphuratus	B13	0	166
Pitangus sulphuratus	B13	0	173
Pitangus sulphuratus	B13	0	186
Pitangus sulphuratus	B13	0	200
Pitangus sulphuratus	B13	1	221
Hand-peeled stones	B13	0	146
Hand-peeled stones	B13	0	156
Hand-peeled stones	B13	0	166
Hand-peeled stones	B13	0	173
Hand-peeled stones	B13	0	186
Hand-peeled stones	B13	0	200
Hand-peeled stones	B13	0	221
Intact fruits	B13	0	146
Intact fruits	B13	0	156
Intact fruits	B13	0	166
Intact fruits	B13	1	173
Intact fruits	B13	1	186
Intact fruits	B13	1	200
Intact fruits	B13	1	221
Patagioenas maculosa	B13	0	146
Patagioenas maculosa	B13	0	156
Patagioenas maculosa	B13	1	166
Patagioenas maculosa	B13	1	173
Patagioenas maculosa	B13	1	186
Patagioenas maculosa	B13	1	200
Patagioenas maculosa	B13	1	221
Tyrannus savana	B13	0	146
Tyrannus savana	B13	1	156
Tyrannus savana	B13	1	173
Tyrannus savana	B13	1	186
Tyrannus savana	B13	1	200
Tyrannus savana	B13	1	221
Lycalopex gymnocercus	B13	0	146
Lycalopex gymnocercus	B13	0	156
Lycalopex gymnocercus	B13	0	166
Lycalopex gymnocercus	B13	0	173
Lycalopex gymnocercus	B13	0	186
Lycalopex gymnocercus	B13	0	200
Lycalopex gymnocercus	B13	0	221
Pitangus sulphuratus	B14	0	146
Pitangus sulphuratus	B14	0	156
Pitangus sulphuratus	B14	0	166
Pitangus sulphuratus	B14	0	173
Pitangus sulphuratus	B14	0	186
Pitangus sulphuratus	B14	0	200
Pitangus sulphuratus	B14	0	221
Hand-peeled stones	B14	0	146
Hand-peeled stones	B14	0	156
Hand-peeled stones	B14	0	166
Hand-peeled stones	B14	0	173
Hand-peeled stones	B14	0	186
Hand-peeled stones	B14	0	200
Hand-peeled stones	B14	0	221
Intact fruits	B14	0	146
Intact fruits	B14	0	156
Intact fruits	B14	0	166
Intact fruits	B14	1	173
Intact fruits	B14	1	186
Intact fruits	B14	1	200
Intact fruits	B14	1	221
Patagioenas maculosa	B14	0	146
Patagioenas maculosa	B14	0	156
Patagioenas maculosa	B14	0	166
Patagioenas maculosa	B14	1	173
Patagioenas maculosa	B14	1	186
Patagioenas maculosa	B14	1	200
Patagioenas maculosa	B14	1	221
Tyrannus savana	B14	0	146
Tyrannus savana	B14	0	156
Tyrannus savana	B14	1	173
Tyrannus savana	B14	1	186
Tyrannus savana	B14	1	200
Tyrannus savana	B14	1	221
Lycalopex gymnocercus	B14	0	146
Lycalopex gymnocercus	B14	0	156
Lycalopex gymnocercus	B14	0	166
Lycalopex gymnocercus	B14	0	173
Lycalopex gymnocercus	B14	1	186
Lycalopex gymnocercus	B14	1	200
Lycalopex gymnocercus	B14	1	221
Pitangus sulphuratus	B15	0	146
Pitangus sulphuratus	B15	0	156
Pitangus sulphuratus	B15	0	166
Pitangus sulphuratus	B15	0	173
Pitangus sulphuratus	B15	0	186
Pitangus sulphuratus	B15	0	200
Pitangus sulphuratus	B15	0	221
Hand-peeled stones	B15	0	146
Hand-peeled stones	B15	0	156
Hand-peeled stones	B15	0	166
Hand-peeled stones	B15	1	173
Hand-peeled stones	B15	1	186
Hand-peeled stones	B15	1	200
Hand-peeled stones	B15	1	221
Intact fruits	B15	0	146
Intact fruits	B15	0	156
Intact fruits	B15	0	166
Intact fruits	B15	0	173
Intact fruits	B15	0	186
Intact fruits	B15	0	200
Intact fruits	B15	0	221
Patagioenas maculosa	B15	1	146
Patagioenas maculosa	B15	1	156
Patagioenas maculosa	B15	1	166
Patagioenas maculosa	B15	1	173
Patagioenas maculosa	B15	1	186
Patagioenas maculosa	B15	1	200
Patagioenas maculosa	B15	1	221
Tyrannus savana	B15	0	146
Tyrannus savana	B15	1	156
Tyrannus savana	B15	1	173
Tyrannus savana	B15	1	186
Tyrannus savana	B15	1	200
Tyrannus savana	B15	1	221
Lycalopex gymnocercus	B15	0	146
Lycalopex gymnocercus	B15	0	156
Lycalopex gymnocercus	B15	0	166
Lycalopex gymnocercus	B15	0	173
Lycalopex gymnocercus	B15	0	186
Lycalopex gymnocercus	B15	0	200
Lycalopex gymnocercus	B15	0	221
Pitangus sulphuratus	C1	0	146
Pitangus sulphuratus	C1	0	156
Pitangus sulphuratus	C1	0	166
Pitangus sulphuratus	C1	1	173
Pitangus sulphuratus	C1	1	186
Pitangus sulphuratus	C1	1	200
Pitangus sulphuratus	C1	1	221
Hand-peeled stones	C1	0	146
Hand-peeled stones	C1	0	156
Hand-peeled stones	C1	0	166
Hand-peeled stones	C1	0	173
Hand-peeled stones	C1	0	186
Hand-peeled stones	C1	0	200
Hand-peeled stones	C1	0	221
Intact fruits	C1	0	146
Intact fruits	C1	0	156
Intact fruits	C1	0	166
Intact fruits	C1	0	173
Intact fruits	C1	1	186
Intact fruits	C1	1	200
Intact fruits	C1	1	221
Patagioenas maculosa	C1	0	146
Patagioenas maculosa	C1	0	156
Patagioenas maculosa	C1	1	166
Patagioenas maculosa	C1	1	173
Patagioenas maculosa	C1	1	186
Patagioenas maculosa	C1	1	200
Patagioenas maculosa	C1	1	221
Tyrannus savana	C1	0	146
Tyrannus savana	C1	0	156
Tyrannus savana	C1	1	173
Tyrannus savana	C1	1	186
Tyrannus savana	C1	1	200
Tyrannus savana	C1	1	221
Lycalopex gymnocercus	C1	0	146
Lycalopex gymnocercus	C1	0	156
Lycalopex gymnocercus	C1	0	166
Lycalopex gymnocercus	C1	0	173
Lycalopex gymnocercus	C1	1	186
Lycalopex gymnocercus	C1	1	200
Lycalopex gymnocercus	C1	0	221
Pitangus sulphuratus	C2	0	146
Pitangus sulphuratus	C2	0	156
Pitangus sulphuratus	C2	0	166
Pitangus sulphuratus	C2	0	173
Pitangus sulphuratus	C2	0	186
Pitangus sulphuratus	C2	0	200
Pitangus sulphuratus	C2	0	221
Hand-peeled stones	C2	0	146
Hand-peeled stones	C2	0	156
Hand-peeled stones	C2	0	166
Hand-peeled stones	C2	0	173
Hand-peeled stones	C2	0	186
Hand-peeled stones	C2	1	200
Hand-peeled stones	C2	1	221
Intact fruits	C2	0	146
Intact fruits	C2	0	156
Intact fruits	C2	1	166
Intact fruits	C2	1	173
Intact fruits	C2	1	186
Intact fruits	C2	1	200
Intact fruits	C2	1	221
Patagioenas maculosa	C2	0	146
Patagioenas maculosa	C2	0	156
Patagioenas maculosa	C2	0	166
Patagioenas maculosa	C2	0	173
Patagioenas maculosa	C2	0	186
Patagioenas maculosa	C2	0	200
Patagioenas maculosa	C2	0	221
Tyrannus savana	C2	0	146
Tyrannus savana	C2	1	156
Tyrannus savana	C2	1	173
Tyrannus savana	C2	1	186
Tyrannus savana	C2	1	200
Tyrannus savana	C2	1	221
Lycalopex gymnocercus	C2	0	146
Lycalopex gymnocercus	C2	0	156
Lycalopex gymnocercus	C2	1	166
Lycalopex gymnocercus	C2	1	173
Lycalopex gymnocercus	C2	1	186
Lycalopex gymnocercus	C2	1	200
Lycalopex gymnocercus	C2	1	221
Pitangus sulphuratus	C3	0	146
Pitangus sulphuratus	C3	0	156
Pitangus sulphuratus	C3	0	166
Pitangus sulphuratus	C3	0	173
Pitangus sulphuratus	C3	0	186
Pitangus sulphuratus	C3	0	200
Pitangus sulphuratus	C3	0	221
Hand-peeled stones	C3	0	146
Hand-peeled stones	C3	0	156
Hand-peeled stones	C3	0	166
Hand-peeled stones	C3	0	173
Hand-peeled stones	C3	0	186
Hand-peeled stones	C3	0	200
Hand-peeled stones	C3	0	221
Intact fruits	C3	0	146
Intact fruits	C3	0	156
Intact fruits	C3	0	166
Intact fruits	C3	0	173
Intact fruits	C3	1	186
Intact fruits	C3	1	200
Intact fruits	C3	1	221
Patagioenas maculosa	C3	0	146
Patagioenas maculosa	C3	0	156
Patagioenas maculosa	C3	0	166
Patagioenas maculosa	C3	0	173
Patagioenas maculosa	C3	0	186
Patagioenas maculosa	C3	0	200
Patagioenas maculosa	C3	0	221
Tyrannus savana	C3	0	146
Tyrannus savana	C3	0	156
Tyrannus savana	C3	0	173
Tyrannus savana	C3	1	186
Tyrannus savana	C3	1	200
Tyrannus savana	C3	1	221
Lycalopex gymnocercus	C3	0	146
Lycalopex gymnocercus	C3	0	156
Lycalopex gymnocercus	C3	0	166
Lycalopex gymnocercus	C3	0	173
Lycalopex gymnocercus	C3	0	186
Lycalopex gymnocercus	C3	0	200
Lycalopex gymnocercus	C3	0	221
Pitangus sulphuratus	C4	0	146
Pitangus sulphuratus	C4	0	156
Pitangus sulphuratus	C4	0	166
Pitangus sulphuratus	C4	0	173
Pitangus sulphuratus	C4	0	186
Pitangus sulphuratus	C4	0	200
Pitangus sulphuratus	C4	0	221
Hand-peeled stones	C4	0	146
Hand-peeled stones	C4	0	156
Hand-peeled stones	C4	0	166
Hand-peeled stones	C4	0	173
Hand-peeled stones	C4	0	186
Hand-peeled stones	C4	0	200
Hand-peeled stones	C4	0	221
Intact fruits	C4	0	146
Intact fruits	C4	1	156
Intact fruits	C4	1	166
Intact fruits	C4	1	173
Intact fruits	C4	1	186
Intact fruits	C4	1	200
Intact fruits	C4	1	221
Patagioenas maculosa	C4	0	146
Patagioenas maculosa	C4	0	156
Patagioenas maculosa	C4	0	166
Patagioenas maculosa	C4	0	173
Patagioenas maculosa	C4	0	186
Patagioenas maculosa	C4	0	200
Patagioenas maculosa	C4	0	221
Tyrannus savana	C4	0	146
Tyrannus savana	C4	0	156
Tyrannus savana	C4	1	173
Tyrannus savana	C4	0	186
Tyrannus savana	C4	0	200
Tyrannus savana	C4	0	221
Lycalopex gymnocercus	C4	0	146
Lycalopex gymnocercus	C4	0	156
Lycalopex gymnocercus	C4	0	166
Lycalopex gymnocercus	C4	1	173
Lycalopex gymnocercus	C4	1	186
Lycalopex gymnocercus	C4	1	200
Lycalopex gymnocercus	C4	1	221
Pitangus sulphuratus	C5	0	146
Pitangus sulphuratus	C5	0	156
Pitangus sulphuratus	C5	0	166
Pitangus sulphuratus	C5	1	173
Pitangus sulphuratus	C5	1	186
Pitangus sulphuratus	C5	1	200
Pitangus sulphuratus	C5	1	221
Hand-peeled stones	C5	0	146
Hand-peeled stones	C5	0	156
Hand-peeled stones	C5	1	166
Hand-peeled stones	C5	1	173
Hand-peeled stones	C5	1	186
Hand-peeled stones	C5	1	200
Hand-peeled stones	C5	1	221
Intact fruits	C5	0	146
Intact fruits	C5	0	156
Intact fruits	C5	0	166
Intact fruits	C5	0	173
Intact fruits	C5	0	186
Intact fruits	C5	0	200
Intact fruits	C5	0	221
Patagioenas maculosa	C5	0	146
Patagioenas maculosa	C5	0	156
Patagioenas maculosa	C5	0	166
Patagioenas maculosa	C5	0	173
Patagioenas maculosa	C5	0	186
Patagioenas maculosa	C5	0	200
Patagioenas maculosa	C5	0	221
Tyrannus savana	C5	0	146
Tyrannus savana	C5	0	156
Tyrannus savana	C5	1	173
Tyrannus savana	C5	1	186
Tyrannus savana	C5	1	200
Tyrannus savana	C5	1	221
Lycalopex gymnocercus	C5	0	146
Lycalopex gymnocercus	C5	0	156
Lycalopex gymnocercus	C5	0	166
Lycalopex gymnocercus	C5	0	173
Lycalopex gymnocercus	C5	1	186
Lycalopex gymnocercus	C5	1	200
Lycalopex gymnocercus	C5	1	221
Pitangus sulphuratus	C6	0	146
Pitangus sulphuratus	C6	0	156
Pitangus sulphuratus	C6	0	166
Pitangus sulphuratus	C6	0	173
Pitangus sulphuratus	C6	0	186
Pitangus sulphuratus	C6	0	200
Pitangus sulphuratus	C6	0	221
Hand-peeled stones	C6	0	146
Hand-peeled stones	C6	0	156
Hand-peeled stones	C6	0	166
Hand-peeled stones	C6	0	173
Hand-peeled stones	C6	0	186
Hand-peeled stones	C6	0	200
Hand-peeled stones	C6	0	221
Intact fruits	C6	0	146
Intact fruits	C6	0	156
Intact fruits	C6	0	166
Intact fruits	C6	0	173
Intact fruits	C6	1	186
Intact fruits	C6	1	200
Intact fruits	C6	1	221
Patagioenas maculosa	C6	0	146
Patagioenas maculosa	C6	0	156
Patagioenas maculosa	C6	0	166
Patagioenas maculosa	C6	0	173
Patagioenas maculosa	C6	0	186
Patagioenas maculosa	C6	0	200
Patagioenas maculosa	C6	0	221
Tyrannus savana	C6	0	146
Tyrannus savana	C6	0	156
Tyrannus savana	C6	0	173
Tyrannus savana	C6	0	186
Tyrannus savana	C6	1	200
Tyrannus savana	C6	1	221
Lycalopex gymnocercus	C6	0	146
Lycalopex gymnocercus	C6	0	156
Lycalopex gymnocercus	C6	0	166
Lycalopex gymnocercus	C6	0	173
Lycalopex gymnocercus	C6	1	186
Lycalopex gymnocercus	C6	1	200
Lycalopex gymnocercus	C6	1	221
Pitangus sulphuratus	C7	0	146
Pitangus sulphuratus	C7	0	156
Pitangus sulphuratus	C7	0	166
Pitangus sulphuratus	C7	0	173
Pitangus sulphuratus	C7	1	186
Pitangus sulphuratus	C7	1	200
Pitangus sulphuratus	C7	1	221
Hand-peeled stones	C7	0	146
Hand-peeled stones	C7	0	156
Hand-peeled stones	C7	1	166
Hand-peeled stones	C7	1	173
Hand-peeled stones	C7	1	186
Hand-peeled stones	C7	1	200
Hand-peeled stones	C7	1	221
Intact fruits	C7	0	146
Intact fruits	C7	0	156
Intact fruits	C7	1	166
Intact fruits	C7	1	173
Intact fruits	C7	1	186
Intact fruits	C7	1	200
Intact fruits	C7	1	221
Patagioenas maculosa	C7	0	146
Patagioenas maculosa	C7	0	156
Patagioenas maculosa	C7	0	166
Patagioenas maculosa	C7	0	173
Patagioenas maculosa	C7	0	186
Patagioenas maculosa	C7	0	200
Patagioenas maculosa	C7	0	221
Tyrannus savana	C7	0	146
Tyrannus savana	C7	0	156
Tyrannus savana	C7	1	173
Tyrannus savana	C7	1	186
Tyrannus savana	C7	1	200
Tyrannus savana	C7	1	221
Lycalopex gymnocercus	C7	0	146
Lycalopex gymnocercus	C7	0	156
Lycalopex gymnocercus	C7	0	166
Lycalopex gymnocercus	C7	0	173
Lycalopex gymnocercus	C7	1	186
Lycalopex gymnocercus	C7	1	200
Lycalopex gymnocercus	C7	1	221
Pitangus sulphuratus	C8	0	146
Pitangus sulphuratus	C8	0	156
Pitangus sulphuratus	C8	0	166
Pitangus sulphuratus	C8	0	173
Pitangus sulphuratus	C8	0	186
Pitangus sulphuratus	C8	0	200
Pitangus sulphuratus	C8	0	221
Hand-peeled stones	C8	0	146
Hand-peeled stones	C8	0	156
Hand-peeled stones	C8	0	166
Hand-peeled stones	C8	1	173
Hand-peeled stones	C8	1	186
Hand-peeled stones	C8	1	200
Hand-peeled stones	C8	1	221
Intact fruits	C8	0	146
Intact fruits	C8	0	156
Intact fruits	C8	0	166
Intact fruits	C8	0	173
Intact fruits	C8	1	186
Intact fruits	C8	1	200
Intact fruits	C8	1	221
Patagioenas maculosa	C8	0	146
Patagioenas maculosa	C8	0	156
Patagioenas maculosa	C8	0	166
Patagioenas maculosa	C8	0	173
Patagioenas maculosa	C8	0	186
Patagioenas maculosa	C8	0	200
Patagioenas maculosa	C8	0	221
Tyrannus savana	C8	0	146
Tyrannus savana	C8	0	156
Tyrannus savana	C8	1	173
Tyrannus savana	C8	1	186
Tyrannus savana	C8	1	200
Tyrannus savana	C8	1	221
Lycalopex gymnocercus	C8	0	146
Lycalopex gymnocercus	C8	1	156
Lycalopex gymnocercus	C8	1	166
Lycalopex gymnocercus	C8	1	173
Lycalopex gymnocercus	C8	1	186
Lycalopex gymnocercus	C8	1	200
Lycalopex gymnocercus	C8	1	221
Pitangus sulphuratus	C9	0	146
Pitangus sulphuratus	C9	0	156
Pitangus sulphuratus	C9	0	166
Pitangus sulphuratus	C9	0	173
Pitangus sulphuratus	C9	0	186
Pitangus sulphuratus	C9	0	200
Pitangus sulphuratus	C9	0	221
Hand-peeled stones	C9	0	146
Hand-peeled stones	C9	0	156
Hand-peeled stones	C9	0	166
Hand-peeled stones	C9	0	173
Hand-peeled stones	C9	1	186
Hand-peeled stones	C9	1	200
Hand-peeled stones	C9	1	221
Intact fruits	C9	0	146
Intact fruits	C9	0	156
Intact fruits	C9	0	166
Intact fruits	C9	0	173
Intact fruits	C9	0	186
Intact fruits	C9	0	200
Intact fruits	C9	0	221
Patagioenas maculosa	C9	0	146
Patagioenas maculosa	C9	0	156
Patagioenas maculosa	C9	0	166
Patagioenas maculosa	C9	0	173
Patagioenas maculosa	C9	0	186
Patagioenas maculosa	C9	0	200
Patagioenas maculosa	C9	0	221
Tyrannus savana	C9	0	146
Tyrannus savana	C9	0	156
Tyrannus savana	C9	1	173
Tyrannus savana	C9	1	186
Tyrannus savana	C9	1	200
Tyrannus savana	C9	1	221
Lycalopex gymnocercus	C9	0	146
Lycalopex gymnocercus	C9	0	156
Lycalopex gymnocercus	C9	1	166
Lycalopex gymnocercus	C9	1	173
Lycalopex gymnocercus	C9	1	186
Lycalopex gymnocercus	C9	1	200
Lycalopex gymnocercus	C9	1	221
Pitangus sulphuratus	C10	0	146
Pitangus sulphuratus	C10	0	156
Pitangus sulphuratus	C10	1	166
Pitangus sulphuratus	C10	1	173
Pitangus sulphuratus	C10	1	186
Pitangus sulphuratus	C10	1	200
Pitangus sulphuratus	C10	1	221
Hand-peeled stones	C10	0	146
Hand-peeled stones	C10	0	156
Hand-peeled stones	C10	0	166
Hand-peeled stones	C10	0	173
Hand-peeled stones	C10	0	186
Hand-peeled stones	C10	0	200
Hand-peeled stones	C10	0	221
Intact fruits	C10	0	146
Intact fruits	C10	0	156
Intact fruits	C10	0	166
Intact fruits	C10	0	173
Intact fruits	C10	0	186
Intact fruits	C10	0	200
Intact fruits	C10	0	221
Patagioenas maculosa	C10	0	146
Patagioenas maculosa	C10	0	156
Patagioenas maculosa	C10	0	166
Patagioenas maculosa	C10	0	173
Patagioenas maculosa	C10	0	186
Patagioenas maculosa	C10	0	200
Patagioenas maculosa	C10	0	221
Tyrannus savana	C10	0	146
Tyrannus savana	C10	0	156
Tyrannus savana	C10	0	173
Tyrannus savana	C10	1	186
Tyrannus savana	C10	1	200
Tyrannus savana	C10	1	221
Lycalopex gymnocercus	C10	0	146
Lycalopex gymnocercus	C10	0	156
Lycalopex gymnocercus	C10	0	166
Lycalopex gymnocercus	C10	1	173
Lycalopex gymnocercus	C10	0	186
Lycalopex gymnocercus	C10	0	200
Lycalopex gymnocercus	C10	0	221
Pitangus sulphuratus	C11	0	146
Pitangus sulphuratus	C11	0	156
Pitangus sulphuratus	C11	0	166
Pitangus sulphuratus	C11	0	173
Pitangus sulphuratus	C11	0	186
Pitangus sulphuratus	C11	0	200
Pitangus sulphuratus	C11	0	221
Hand-peeled stones	C11	0	146
Hand-peeled stones	C11	0	156
Hand-peeled stones	C11	0	166
Hand-peeled stones	C11	0	173
Hand-peeled stones	C11	0	186
Hand-peeled stones	C11	0	200
Hand-peeled stones	C11	0	221
Intact fruits	C11	0	146
Intact fruits	C11	0	156
Intact fruits	C11	0	166
Intact fruits	C11	0	173
Intact fruits	C11	0	186
Intact fruits	C11	0	200
Intact fruits	C11	0	221
Patagioenas maculosa	C11	0	146
Patagioenas maculosa	C11	0	156
Patagioenas maculosa	C11	0	166
Patagioenas maculosa	C11	0	173
Patagioenas maculosa	C11	1	186
Patagioenas maculosa	C11	1	200
Patagioenas maculosa	C11	1	221
Tyrannus savana	C11	0	146
Tyrannus savana	C11	0	156
Tyrannus savana	C11	1	173
Tyrannus savana	C11	0	186
Tyrannus savana	C11	1	200
Tyrannus savana	C11	1	221
Lycalopex gymnocercus	C11	0	146
Lycalopex gymnocercus	C11	0	156
Lycalopex gymnocercus	C11	1	166
Lycalopex gymnocercus	C11	1	173
Lycalopex gymnocercus	C11	1	186
Lycalopex gymnocercus	C11	1	200
Lycalopex gymnocercus	C11	1	221
Pitangus sulphuratus	C12	0	146
Pitangus sulphuratus	C12	0	156
Pitangus sulphuratus	C12	0	166
Pitangus sulphuratus	C12	0	173
Pitangus sulphuratus	C12	0	186
Pitangus sulphuratus	C12	0	200
Pitangus sulphuratus	C12	0	221
Hand-peeled stones	C12	0	146
Hand-peeled stones	C12	0	156
Hand-peeled stones	C12	0	166
Hand-peeled stones	C12	0	173
Hand-peeled stones	C12	0	186
Hand-peeled stones	C12	0	200
Hand-peeled stones	C12	0	221
Intact fruits	C12	0	146
Intact fruits	C12	0	156
Intact fruits	C12	1	166
Intact fruits	C12	1	173
Intact fruits	C12	1	186
Intact fruits	C12	1	200
Intact fruits	C12	1	221
Patagioenas maculosa	C12	0	146
Patagioenas maculosa	C12	0	156
Patagioenas maculosa	C12	1	166
Patagioenas maculosa	C12	1	173
Patagioenas maculosa	C12	1	186
Patagioenas maculosa	C12	1	200
Patagioenas maculosa	C12	1	221
Tyrannus savana	C12	0	146
Tyrannus savana	C12	0	156
Tyrannus savana	C12	1	173
Tyrannus savana	C12	0	186
Tyrannus savana	C12	0	200
Tyrannus savana	C12	0	221
Lycalopex gymnocercus	C12	0	146
Lycalopex gymnocercus	C12	0	156
Lycalopex gymnocercus	C12	0	166
Lycalopex gymnocercus	C12	0	173
Lycalopex gymnocercus	C12	1	186
Lycalopex gymnocercus	C12	0	200
Lycalopex gymnocercus	C12	0	221
Pitangus sulphuratus	C13	0	146
Pitangus sulphuratus	C13	0	156
Pitangus sulphuratus	C13	0	166
Pitangus sulphuratus	C13	0	173
Pitangus sulphuratus	C13	1	186
Pitangus sulphuratus	C13	1	200
Pitangus sulphuratus	C13	1	221
Hand-peeled stones	C13	0	146
Hand-peeled stones	C13	0	156
Hand-peeled stones	C13	0	166
Hand-peeled stones	C13	0	173
Hand-peeled stones	C13	1	186
Hand-peeled stones	C13	1	200
Hand-peeled stones	C13	1	221
Intact fruits	C13	1	146
Intact fruits	C13	1	156
Intact fruits	C13	1	166
Intact fruits	C13	1	173
Intact fruits	C13	1	186
Intact fruits	C13	1	200
Intact fruits	C13	1	221
Patagioenas maculosa	C13	0	146
Patagioenas maculosa	C13	0	156
Patagioenas maculosa	C13	0	166
Patagioenas maculosa	C13	1	173
Patagioenas maculosa	C13	1	186
Patagioenas maculosa	C13	1	200
Patagioenas maculosa	C13	1	221
Tyrannus savana	C13	0	146
Tyrannus savana	C13	0	156
Tyrannus savana	C13	1	173
Tyrannus savana	C13	0	186
Tyrannus savana	C13	0	200
Tyrannus savana	C13	0	221
Lycalopex gymnocercus	C13	0	146
Lycalopex gymnocercus	C13	0	156
Lycalopex gymnocercus	C13	0	166
Lycalopex gymnocercus	C13	0	173
Lycalopex gymnocercus	C13	0	186
Lycalopex gymnocercus	C13	0	200
Lycalopex gymnocercus	C13	0	221
Pitangus sulphuratus	C14	0	146
Pitangus sulphuratus	C14	0	156
Pitangus sulphuratus	C14	0	166
Pitangus sulphuratus	C14	0	173
Pitangus sulphuratus	C14	0	186
Pitangus sulphuratus	C14	0	200
Pitangus sulphuratus	C14	0	221
Hand-peeled stones	C14	0	146
Hand-peeled stones	C14	0	156
Hand-peeled stones	C14	0	166
Hand-peeled stones	C14	0	173
Hand-peeled stones	C14	0	186
Hand-peeled stones	C14	0	200
Hand-peeled stones	C14	0	221
Intact fruits	C14	0	146
Intact fruits	C14	0	156
Intact fruits	C14	1	166
Intact fruits	C14	1	173
Intact fruits	C14	1	186
Intact fruits	C14	1	200
Intact fruits	C14	1	221
Patagioenas maculosa	C14	0	146
Patagioenas maculosa	C14	0	156
Patagioenas maculosa	C14	0	166
Patagioenas maculosa	C14	0	173
Patagioenas maculosa	C14	1	186
Patagioenas maculosa	C14	1	200
Patagioenas maculosa	C14	1	221
Tyrannus savana	C14	0	146
Tyrannus savana	C14	0	156
Tyrannus savana	C14	1	173
Tyrannus savana	C14	1	186
Tyrannus savana	C14	1	200
Tyrannus savana	C14	1	221
Lycalopex gymnocercus	C14	0	146
Lycalopex gymnocercus	C14	0	156
Lycalopex gymnocercus	C14	0	166
Lycalopex gymnocercus	C14	1	173
Lycalopex gymnocercus	C14	1	186
Lycalopex gymnocercus	C14	1	200
Lycalopex gymnocercus	C14	1	221
Pitangus sulphuratus	C15	0	146
Pitangus sulphuratus	C15	0	156
Pitangus sulphuratus	C15	0	166
Pitangus sulphuratus	C15	0	173
Pitangus sulphuratus	C15	0	186
Pitangus sulphuratus	C15	1	200
Pitangus sulphuratus	C15	1	221
Hand-peeled stones	C15	0	146
Hand-peeled stones	C15	0	156
Hand-peeled stones	C15	0	166
Hand-peeled stones	C15	0	173
Hand-peeled stones	C15	1	186
Hand-peeled stones	C15	1	200
Hand-peeled stones	C15	1	221
Intact fruits	C15	0	146
Intact fruits	C15	0	156
Intact fruits	C15	0	166
Intact fruits	C15	0	173
Intact fruits	C15	0	186
Intact fruits	C15	0	200
Intact fruits	C15	0	221
Patagioenas maculosa	C15	0	146
Patagioenas maculosa	C15	0	156
Patagioenas maculosa	C15	1	166
Patagioenas maculosa	C15	1	173
Patagioenas maculosa	C15	1	186
Patagioenas maculosa	C15	0	200
Patagioenas maculosa	C15	1	221
Tyrannus savana	C15	0	146
Tyrannus savana	C15	0	156
Tyrannus savana	C15	1	173
Tyrannus savana	C15	1	186
Tyrannus savana	C15	1	200
Tyrannus savana	C15	1	221
Lycalopex gymnocercus	C15	0	146
Lycalopex gymnocercus	C15	0	156
Lycalopex gymnocercus	C15	0	166
Lycalopex gymnocercus	C15	1	173
Lycalopex gymnocercus	C15	1	186
Lycalopex gymnocercus	C15	1	200
Lycalopex gymnocercus	C15	1	221
Pitangus sulphuratus	D1	0	146
Pitangus sulphuratus	D1	0	156
Pitangus sulphuratus	D1	0	166
Pitangus sulphuratus	D1	1	173
Pitangus sulphuratus	D1	0	186
Pitangus sulphuratus	D1	0	200
Pitangus sulphuratus	D1	0	221
Hand-peeled stones	D1	0	146
Hand-peeled stones	D1	0	156
Hand-peeled stones	D1	0	166
Hand-peeled stones	D1	0	173
Hand-peeled stones	D1	0	186
Hand-peeled stones	D1	0	200
Hand-peeled stones	D1	0	221
Intact fruits	D1	0	146
Intact fruits	D1	1	156
Intact fruits	D1	1	166
Intact fruits	D1	1	173
Intact fruits	D1	1	186
Intact fruits	D1	1	200
Intact fruits	D1	1	221
Patagioenas maculosa	D1	0	146
Patagioenas maculosa	D1	0	156
Patagioenas maculosa	D1	0	166
Patagioenas maculosa	D1	1	173
Patagioenas maculosa	D1	0	186
Patagioenas maculosa	D1	0	200
Patagioenas maculosa	D1	0	221
Tyrannus savana	D1	0	146
Tyrannus savana	D1	0	156
Tyrannus savana	D1	1	173
Tyrannus savana	D1	1	186
Tyrannus savana	D1	1	200
Tyrannus savana	D1	1	221
Lycalopex gymnocercus	D1	0	146
Lycalopex gymnocercus	D1	0	156
Lycalopex gymnocercus	D1	0	166
Lycalopex gymnocercus	D1	0	173
Lycalopex gymnocercus	D1	0	186
Lycalopex gymnocercus	D1	0	200
Lycalopex gymnocercus	D1	0	221
Pitangus sulphuratus	D2	0	146
Pitangus sulphuratus	D2	0	156
Pitangus sulphuratus	D2	0	166
Pitangus sulphuratus	D2	1	173
Pitangus sulphuratus	D2	0	186
Pitangus sulphuratus	D2	0	200
Pitangus sulphuratus	D2	0	221
Hand-peeled stones	D2	0	146
Hand-peeled stones	D2	0	156
Hand-peeled stones	D2	0	166
Hand-peeled stones	D2	0	173
Hand-peeled stones	D2	0	186
Hand-peeled stones	D2	0	200
Hand-peeled stones	D2	0	221
Intact fruits	D2	0	146
Intact fruits	D2	0	156
Intact fruits	D2	0	166
Intact fruits	D2	0	173
Intact fruits	D2	0	186
Intact fruits	D2	0	200
Intact fruits	D2	0	221
Patagioenas maculosa	D2	0	146
Patagioenas maculosa	D2	1	156
Patagioenas maculosa	D2	1	166
Patagioenas maculosa	D2	1	173
Patagioenas maculosa	D2	1	186
Patagioenas maculosa	D2	0	200
Patagioenas maculosa	D2	0	221
Tyrannus savana	D2	0	146
Tyrannus savana	D2	1	156
Tyrannus savana	D2	1	173
Tyrannus savana	D2	1	186
Tyrannus savana	D2	1	200
Tyrannus savana	D2	1	221
Lycalopex gymnocercus	D2	0	146
Lycalopex gymnocercus	D2	0	156
Lycalopex gymnocercus	D2	0	166
Lycalopex gymnocercus	D2	0	173
Lycalopex gymnocercus	D2	0	186
Lycalopex gymnocercus	D2	1	200
Lycalopex gymnocercus	D2	1	221
Pitangus sulphuratus	D3	0	146
Pitangus sulphuratus	D3	0	156
Pitangus sulphuratus	D3	0	166
Pitangus sulphuratus	D3	0	173
Pitangus sulphuratus	D3	0	186
Pitangus sulphuratus	D3	0	200
Pitangus sulphuratus	D3	0	221
Hand-peeled stones	D3	0	146
Hand-peeled stones	D3	0	156
Hand-peeled stones	D3	0	166
Hand-peeled stones	D3	0	173
Hand-peeled stones	D3	0	186
Hand-peeled stones	D3	0	200
Hand-peeled stones	D3	0	221
Intact fruits	D3	0	146
Intact fruits	D3	0	156
Intact fruits	D3	1	166
Intact fruits	D3	1	173
Intact fruits	D3	1	186
Intact fruits	D3	1	200
Intact fruits	D3	1	221
Patagioenas maculosa	D3	0	146
Patagioenas maculosa	D3	0	156
Patagioenas maculosa	D3	0	166
Patagioenas maculosa	D3	0	173
Patagioenas maculosa	D3	0	186
Patagioenas maculosa	D3	0	200
Patagioenas maculosa	D3	0	221
Tyrannus savana	D3	0	146
Tyrannus savana	D3	0	156
Tyrannus savana	D3	0	173
Tyrannus savana	D3	0	186
Tyrannus savana	D3	0	200
Tyrannus savana	D3	0	221
Lycalopex gymnocercus	D3	0	146
Lycalopex gymnocercus	D3	0	156
Lycalopex gymnocercus	D3	0	166
Lycalopex gymnocercus	D3	1	173
Lycalopex gymnocercus	D3	1	186
Lycalopex gymnocercus	D3	1	200
Lycalopex gymnocercus	D3	1	221
Pitangus sulphuratus	D4	0	146
Pitangus sulphuratus	D4	0	156
Pitangus sulphuratus	D4	1	166
Pitangus sulphuratus	D4	1	173
Pitangus sulphuratus	D4	0	186
Pitangus sulphuratus	D4	0	200
Pitangus sulphuratus	D4	0	221
Hand-peeled stones	D4	0	146
Hand-peeled stones	D4	1	156
Hand-peeled stones	D4	1	166
Hand-peeled stones	D4	1	173
Hand-peeled stones	D4	1	186
Hand-peeled stones	D4	1	200
Hand-peeled stones	D4	1	221
Intact fruits	D4	0	146
Intact fruits	D4	0	156
Intact fruits	D4	0	166
Intact fruits	D4	0	173
Intact fruits	D4	0	186
Intact fruits	D4	0	200
Intact fruits	D4	0	221
Patagioenas maculosa	D4	0	146
Patagioenas maculosa	D4	0	156
Patagioenas maculosa	D4	0	166
Patagioenas maculosa	D4	0	173
Patagioenas maculosa	D4	1	186
Patagioenas maculosa	D4	0	200
Patagioenas maculosa	D4	0	221
Tyrannus savana	D4	0	146
Tyrannus savana	D4	0	156
Tyrannus savana	D4	1	173
[truncated: 3,971 more rows]
