# Supplementary material for: Generalist dispersers promote germination of an alien fleshy-fruited tree invading natural grasslands
Source: PLoS One. 2017 Feb 16;12(2):e0172423. doi: 10.1371/journal.pone.0172423 (PMC5312964; doi:10.1371/journal.pone.0172423)
Supplement: S3 File — It contains the estimated percentage of the stone surface that was covered with pulp vestiges (pulp.vestiges), using five categories (0%, under 25%, 25–50%, 50–75%, above 75%), for the different species (Species). (CSV) [file pone.0172423.s005.csv]

Species	pulp.vestiges
Mimus saturninus	0%
Mimus saturninus	(0-25%]
Mimus saturninus	(50-75%]
Mimus saturninus	(25-50%]
Mimus saturninus	(25-50%]
Mimus saturninus	(25-50%]
Mimus saturninus	(25-50%]
Mimus saturninus	(50-75%]
Mimus saturninus	(50-75%]
Mimus saturninus	(50-75%]
Mimus saturninus	(0-25%]
Mimus saturninus	(25-50%]
Mimus saturninus	(50-75%]
Mimus saturninus	0%
Mimus saturninus	(25-50%]
Mimus saturninus	(50-75%]
Mimus saturninus	(75-100%]
Mimus saturninus	(75-100%]
Mimus saturninus	(75-100%]
Mimus saturninus	(25-50%]
Mimus saturninus	0%
Mimus saturninus	(25-50%]
Mimus saturninus	(50-75%]
Mimus saturninus	0%
Mimus saturninus	0%
Mimus saturninus	(75-100%]
Mimus saturninus	(75-100%]
Mimus saturninus	(50-75%]
Mimus saturninus	(75-100%]
Mimus saturninus	(75-100%]
Mimus saturninus	0%
Mimus saturninus	0%
Mimus saturninus	(50-75%]
Mimus saturninus	(25-50%]
Mimus saturninus	(50-75%]
Mimus saturninus	(75-100%]
Mimus saturninus	(25-50%]
Mimus saturninus	(50-75%]
Mimus saturninus	(25-50%]
Mimus saturninus	(0-25%]
Mimus saturninus	0%
Mimus saturninus	(25-50%]
Mimus saturninus	(25-50%]
Mimus saturninus	(50-75%]
Mimus saturninus	(75-100%]
Mimus saturninus	(50-75%]
Mimus saturninus	(50-75%]
Mimus saturninus	(75-100%]
Mimus saturninus	(50-75%]
Mimus saturninus	(25-50%]
Mimus saturninus	(0-25%]
Mimus saturninus	(25-50%]
Mimus saturninus	(25-50%]
Mimus saturninus	(50-75%]
Mimus saturninus	0%
Mimus saturninus	(25-50%]
Mimus saturninus	(25-50%]
Mimus saturninus	(25-50%]
Mimus saturninus	(75-100%]
Mimus saturninus	(0-25%]
Pitangus sulphuratus	0%
Pitangus sulphuratus	0%
Pitangus sulphuratus	0%
Pitangus sulphuratus	(0-25%]
Pitangus sulphuratus	(0-25%]
Pitangus sulphuratus	(0-25%]
Pitangus sulphuratus	(0-25%]
Pitangus sulphuratus	(25-50%]
Pitangus sulphuratus	(25-50%]
Pitangus sulphuratus	0%
Pitangus sulphuratus	0%
Pitangus sulphuratus	0%
Pitangus sulphuratus	0%
Pitangus sulphuratus	0%
Pitangus sulphuratus	(0-25%]
Pitangus sulphuratus	(25-50%]
Pitangus sulphuratus	0%
Pitangus sulphuratus	(0-25%]
Pitangus sulphuratus	0%
Pitangus sulphuratus	(0-25%]
Pitangus sulphuratus	0%
Pitangus sulphuratus	0%
Pitangus sulphuratus	(0-25%]
Pitangus sulphuratus	(0-25%]
Pitangus sulphuratus	(25-50%]
Pitangus sulphuratus	(50-75%]
Pitangus sulphuratus	(0-25%]
Pitangus sulphuratus	(25-50%]
Pitangus sulphuratus	(0-25%]
Pitangus sulphuratus	(25-50%]
Pitangus sulphuratus	0%
Pitangus sulphuratus	0%
Pitangus sulphuratus	(0-25%]
Pitangus sulphuratus	(0-25%]
Pitangus sulphuratus	(50-75%]
Pitangus sulphuratus	(75-100%]
Pitangus sulphuratus	(25-50%]
Pitangus sulphuratus	0%
Pitangus sulphuratus	(0-25%]
Pitangus sulphuratus	0%
Pitangus sulphuratus	0%
Pitangus sulphuratus	0%
Pitangus sulphuratus	0%
Pitangus sulphuratus	0%
Pitangus sulphuratus	(25-50%]
Pitangus sulphuratus	(0-25%]
Pitangus sulphuratus	(0-25%]
Pitangus sulphuratus	(25-50%]
Pitangus sulphuratus	(0-25%]
Pitangus sulphuratus	(25-50%]
Pitangus sulphuratus	0%
Pitangus sulphuratus	0%
Pitangus sulphuratus	0%
Pitangus sulphuratus	(0-25%]
Pitangus sulphuratus	0%
Pitangus sulphuratus	(0-25%]
Pitangus sulphuratus	(25-50%]
Pitangus sulphuratus	(25-50%]
Pitangus sulphuratus	(25-50%]
Pitangus sulphuratus	(25-50%]
Tyrannus savana	0%
Tyrannus savana	0%
Tyrannus savana	0%
Tyrannus savana	0%
Tyrannus savana	0%
Tyrannus savana	0%
Tyrannus savana	0%
Tyrannus savana	0%
Tyrannus savana	0%
Tyrannus savana	0%
Tyrannus savana	0%
Tyrannus savana	0%
Tyrannus savana	0%
Tyrannus savana	0%
Tyrannus savana	0%
Tyrannus savana	0%
Tyrannus savana	0%
Tyrannus savana	0%
Tyrannus savana	(0-25%]
Tyrannus savana	(25-50%]
Tyrannus savana	0%
Tyrannus savana	0%
Tyrannus savana	0%
Tyrannus savana	0%
Tyrannus savana	0%
Tyrannus savana	0%
Tyrannus savana	0%
Tyrannus savana	0%
Tyrannus savana	(0-25%]
Tyrannus savana	(25-50%]
Tyrannus savana	0%
Tyrannus savana	0%
Tyrannus savana	0%
Tyrannus savana	0%
Tyrannus savana	0%
Tyrannus savana	0%
Tyrannus savana	0%
Tyrannus savana	0%
Tyrannus savana	0%
Tyrannus savana	(0-25%]
Tyrannus savana	0%
Tyrannus savana	0%
Tyrannus savana	0%
Tyrannus savana	0%
Tyrannus savana	0%
Tyrannus savana	0%
Tyrannus savana	0%
Tyrannus savana	0%
Tyrannus savana	(0-25%]
Tyrannus savana	(0-25%]
Tyrannus savana	0%
Tyrannus savana	0%
Tyrannus savana	0%
Tyrannus savana	0%
Tyrannus savana	0%
Tyrannus savana	0%
Tyrannus savana	0%
Tyrannus savana	0%
Tyrannus savana	(0-25%]
Tyrannus savana	(0-25%]
Patagioenas maculosa	(0-25%]
Patagioenas maculosa	(25-50%]
Patagioenas maculosa	(50-75%]
Patagioenas maculosa	(25-50%]
Patagioenas maculosa	(75-100%]
Patagioenas maculosa	(0-25%]
Patagioenas maculosa	(25-50%]
Patagioenas maculosa	(75-100%]
Patagioenas maculosa	(75-100%]
Patagioenas maculosa	(50-75%]
Patagioenas maculosa	0%
Patagioenas maculosa	0%
Patagioenas maculosa	(0-25%]
Patagioenas maculosa	(0-25%]
Patagioenas maculosa	(0-25%]
Patagioenas maculosa	(25-50%]
Patagioenas maculosa	(50-75%]
Patagioenas maculosa	(0-25%]
Patagioenas maculosa	(75-100%]
Patagioenas maculosa	(75-100%]
Patagioenas maculosa	0%
Patagioenas maculosa	0%
Patagioenas maculosa	(0-25%]
Patagioenas maculosa	(50-75%]
Patagioenas maculosa	(75-100%]
Patagioenas maculosa	(75-100%]
Patagioenas maculosa	(75-100%]
Patagioenas maculosa	(75-100%]
Patagioenas maculosa	(50-75%]
Patagioenas maculosa	(50-75%]
Patagioenas maculosa	(75-100%]
Patagioenas maculosa	(75-100%]
Patagioenas maculosa	(75-100%]
Patagioenas maculosa	(75-100%]
Patagioenas maculosa	(50-75%]
Patagioenas maculosa	(75-100%]
Patagioenas maculosa	(50-75%]
Patagioenas maculosa	(75-100%]
Patagioenas maculosa	(0-25%]
Patagioenas maculosa	(25-50%]
Patagioenas maculosa	(75-100%]
Patagioenas maculosa	(50-75%]
Patagioenas maculosa	(75-100%]
Patagioenas maculosa	(50-75%]
Patagioenas maculosa	(0-25%]
Patagioenas maculosa	0%
Patagioenas maculosa	0%
Patagioenas maculosa	(0-25%]
Patagioenas maculosa	(0-25%]
Patagioenas maculosa	(25-50%]
Patagioenas maculosa	(75-100%]
Patagioenas maculosa	(50-75%]
Patagioenas maculosa	(50-75%]
Patagioenas maculosa	(0-25%]
Patagioenas maculosa	0%
Patagioenas maculosa	(0-25%]
Patagioenas maculosa	(25-50%]
Patagioenas maculosa	(0-25%]
Patagioenas maculosa	0%
Patagioenas maculosa	(75-100%]
Lycalopex gymnocercus	(0-25%]
Lycalopex gymnocercus	0%
Lycalopex gymnocercus	(25-50%]
Lycalopex gymnocercus	(75-100%]
Lycalopex gymnocercus	(75-100%]
Lycalopex gymnocercus	(75-100%]
Lycalopex gymnocercus	(75-100%]
Lycalopex gymnocercus	(25-50%]
Lycalopex gymnocercus	(75-100%]
Lycalopex gymnocercus	(75-100%]
Lycalopex gymnocercus	0%
Lycalopex gymnocercus	(75-100%]
Lycalopex gymnocercus	(75-100%]
Lycalopex gymnocercus	(75-100%]
Lycalopex gymnocercus	(0-25%]
Lycalopex gymnocercus	(0-25%]
Lycalopex gymnocercus	(75-100%]
Lycalopex gymnocercus	(50-75%]
Lycalopex gymnocercus	(50-75%]
Lycalopex gymnocercus	(75-100%]
Lycalopex gymnocercus	0%
Lycalopex gymnocercus	(75-100%]
Lycalopex gymnocercus	(75-100%]
Lycalopex gymnocercus	(75-100%]
Lycalopex gymnocercus	(50-75%]
Lycalopex gymnocercus	(75-100%]
Lycalopex gymnocercus	(75-100%]
Lycalopex gymnocercus	(75-100%]
Lycalopex gymnocercus	(50-75%]
Lycalopex gymnocercus	(75-100%]
Lycalopex gymnocercus	(0-25%]
Lycalopex gymnocercus	(75-100%]
Lycalopex gymnocercus	(75-100%]
Lycalopex gymnocercus	(50-75%]
Lycalopex gymnocercus	(25-50%]
Lycalopex gymnocercus	(0-25%]
Lycalopex gymnocercus	(75-100%]
Lycalopex gymnocercus	(75-100%]
Lycalopex gymnocercus	(75-100%]
Lycalopex gymnocercus	(75-100%]
Lycalopex gymnocercus	(0-25%]
Lycalopex gymnocercus	(25-50%]
Lycalopex gymnocercus	(75-100%]
Lycalopex gymnocercus	0%
Lycalopex gymnocercus	(25-50%]
Lycalopex gymnocercus	(0-25%]
Lycalopex gymnocercus	(0-25%]
Lycalopex gymnocercus	(25-50%]
Lycalopex gymnocercus	(0-25%]
Lycalopex gymnocercus	(75-100%]
Lycalopex gymnocercus	(75-100%]
Lycalopex gymnocercus	(25-50%]
Lycalopex gymnocercus	0%
Lycalopex gymnocercus	(0-25%]
Lycalopex gymnocercus	(75-100%]
Lycalopex gymnocercus	(0-25%]
Lycalopex gymnocercus	(75-100%]
Lycalopex gymnocercus	(50-75%]
Lycalopex gymnocercus	(25-50%]
Lycalopex gymnocercus	(25-50%]
Acromyrmex lundi	0%
Acromyrmex lundi	0%
Acromyrmex lundi	0%
Acromyrmex lundi	0%
Acromyrmex lundi	0%
Acromyrmex lundi	0%
Acromyrmex lundi	0%
Acromyrmex lundi	0%
Acromyrmex lundi	0%
Acromyrmex lundi	0%
Acromyrmex lundi	0%
Acromyrmex lundi	0%
Acromyrmex lundi	0%
Acromyrmex lundi	0%
Acromyrmex lundi	0%
Acromyrmex lundi	0%
Acromyrmex lundi	0%
Acromyrmex lundi	0%
Acromyrmex lundi	0%
Acromyrmex lundi	0%
Acromyrmex lundi	0%
Acromyrmex lundi	0%
Acromyrmex lundi	0%
Acromyrmex lundi	0%
Acromyrmex lundi	0%
Acromyrmex lundi	0%
Acromyrmex lundi	0%
Acromyrmex lundi	0%
Acromyrmex lundi	0%
Acromyrmex lundi	0%
Acromyrmex lundi	0%
Acromyrmex lundi	0%
Acromyrmex lundi	0%
Acromyrmex lundi	0%
Acromyrmex lundi	0%
Acromyrmex lundi	0%
Acromyrmex lundi	0%
Acromyrmex lundi	0%
Acromyrmex lundi	0%
Acromyrmex lundi	0%
Acromyrmex lundi	0%
Acromyrmex lundi	0%
Acromyrmex lundi	0%
Acromyrmex lundi	0%
Acromyrmex lundi	0%
Acromyrmex lundi	0%
Acromyrmex lundi	0%
Acromyrmex lundi	0%
Acromyrmex lundi	0%
Acromyrmex lundi	(0-25%]
